# Supplementary material for: KinasePhos 3.0: Redesign and Expansion of the Prediction on Kinase-specific Phosphorylation Sites
Source: Genomics Proteomics Bioinformatics. 2022 Jul 1;21(1):228–41. doi: 10.1016/j.gpb.2022.06.004 (PMC10373160; doi:10.1016/j.gpb.2022.06.004)
Supplement: Supplementary Table S1 — The experimentally identified kinase-specific phosphorylation sites used in KinasePhos3.0 [file mmc2.xlsx]

## Sheet: Table S1
Table S1 The experimentally identified kinase-specific phosphorylation sites used in KinasePhos3.0
Note: These sites were collected and integrated from PSP, UniProt, GPS5.0 and Phospho.ELM. PSP, PhosphoSitePlus; GPS5.0, the Group-based Prediction System 5.0.
Kin_acc	Kinase	Sub_acc	Position	Code	Peptide	Kin_organism	Source	Family	Group
AAA58698	NPM-ALK	P14618	105	Y	FASDPILYRPVAVAL	HUMAN	PSP
AAA58698	NPM-ALK	Q80YV2	353	S	PIVSRTRSWESSSPV	HUMAN	PSP
AAA58698	NPM-ALK	P43246	238	Y	DFSTKDIYQDLNRLL	HUMAN	PSP
AAA58698	NPM-ALK	P42768	102	Y	LLWEQELYSQLVYST	HUMAN	PSP
AAA58698	NPM-ALK	P42768	291	Y	AETSKLIYDFIEDQG	HUMAN	PSP
AAA58698	NPM-ALK	P42224	701	Y	DGPKGTGYIKTELIS	HUMAN	PSP
F1MZW8	RPS6KA3	Q5E9F8	11	S	TKQTARKSTGGKAPR	BOS TAURUS	GPS
F1MZW8	RPS6KA3	P84227	11	S	TKQTARKSTGGKAPR	BOS TAURUS	GPS
F1MZW8	RPS6KA3	P68432	11	S	TKQTARKSTGGKAPR	BOS TAURUS	GPS
F1MZW8	RPS6KA3	P27925	117	S	EILSRRPSYRKILND	BOS TAURUS	GPS
NP_001100256	TBK1	O54924	28	S	RLYVKQLSQQSDGDR	RAT	PSP
NP_001100256	TBK1	O54924	670	S	TFIRQNASFLYDTVL	RAT	PSP
NP_001100256	TBK1	O54924	313	T	EAEEELATPEAEEEK	RAT	PSP
NP_001100256	TBK1	O54924	92	S	HLLTEQKSSLESIPL	RAT	PSP
NP_001100256	TBK1	O54924	93	S	LLTEQKSSLESIPLA	RAT	PSP
NP_001100256	TBK1	O54924	31	S	VKQLSQQSDGDRDLQ	RAT	PSP
NP_001100256	TBK1	O54924	366	S	EDKPSPPSVKELRAK	RAT	PSP
NP_001100256	TBK1	O54924	505	S	QVFDSKESLSTAAEC	RAT	PSP
NP_001100256	TBK1	P15127	1034	S	LRELGQGSFGMVYEG	RAT	PSP
NP_001100256	TBK1	O54924	276	S	EETKRALSDKRRREQ	RAT	PSP
NP_001100256	TBK1	O54924	152	T	GEEGKQRTLTTLLEK	RAT	PSP
NP_001178650	RSK4	O88778	2845	S	KTLQRSLSDPKPLSP	RAT	PSP
NP_001178933	RSK2	O88778	2845	S	KTLQRSLSDPKPLSP	RAT	PSP
NP_001178933	RSK2	P29476	847	S	SYKVRFNSVSSYSDS	RAT	PSP
NP_001178933	RSK2	P70496	147	T	PIPTKRHTFRRQNVK	RAT	PSP
NP_001178933	RSK2	Q2MJT0	192	S	ATLHRNVSPGAPQRP	RAT	PSP
NP_001178933	RSK2	P01100	362	S	AAAHRKGSSSNEPSS	RAT	PSP
YP_068414	YPKA	P50148	53	S	GTGESGKSTFIKQMR	BACTERIA	PSP
A0A0G2JTK1	TTBK1	P19332	513	S	SGYSSPGSPGTPGSR	RATTUS NORVEGICUS	GPS	TTBK	CK1
A0A0G2JY48	EPHB2	Q62910-5	1172	Y	AGPGPSGYGAARPTI	RATTUS NORVEGICUS	GPS	Eph	TK
A0A0G2JY48	EPHB2	Q62910-5	1059	Y	QSPTAPEYSAPSLPI	RATTUS NORVEGICUS	GPS	Eph	TK
A0A0G2JY48	EPHB2	Q62910-5	1018	Y	MEGDVDDYSAEVEEL	RATTUS NORVEGICUS	GPS	Eph	TK
A0A0G2K366	RPS6KA5	P84245	11	S	TKQTARKSTGGKAPR	RATTUS NORVEGICUS	GPS	RSK	AGC
A0A0G2K366	RPS6KA5	Q6LED0	11	S	TKQTARKSTGGKAPR	RATTUS NORVEGICUS	GPS	RSK	AGC
A0A0G2K490	TNIK	P97588	325	T	SNVNRNSTIENTRRH	RATTUS NORVEGICUS	GPS	STE20	STE
A0A0G2K7W4	MAP4K4	P97588	325	T	SNVNRNSTIENTRRH	RATTUS NORVEGICUS	GPS	STE20	STE
A0A1D5PK41	ROCK1	F1NA71	695	T	ARQSRRSTQGVTLTD	GALLUS GALLUS	GPS	DMPK	AGC
A0A1D5PKH0	EGFR	P02612	156	Y	DKKGNFNYVEFTRIL	GALLUS GALLUS	GPS	EGFR	TK
A0A1D5PKH0	EGFR	P02612	143	Y	DEEVDEMYREAPIDK	GALLUS GALLUS	GPS	EGFR	TK
A0A1D5PRN8	DAPK3	F1NA71	695	T	ARQSRRSTQGVTLTD	GALLUS GALLUS	GPS	DAPK	CAMK
A0A1D5PRN8	DAPK3	F1NA71	716	T	TIGRSRSTRTREQEN	GALLUS GALLUS	GPS	DAPK	CAMK
A0A1D5PRN8	DAPK3	F1NA71	849	S	RPREKRRSTGVSFWT	GALLUS GALLUS	GPS	DAPK	CAMK
A0A1U7R6W2	CDK5	P02544	55	S	SRSLYSSSPGGAYVT	MESOCRICETUS AURATUS	GPS	CDK	CMGC
A0A1U8BRN3	GSK3-BETA	O88529	17	S	STISDFMSPGPTDLL	MESAU	Uniprot	GSK	CMGC
A0A1U8BRN3	GSK3-BETA	O88529	21	T	DFMSPGPTDLLSSSL	MESAU	Uniprot	GSK	CMGC
A0A1U8BRN3	GSK3-BETA	Q60528	649	S	PPGSTKRSPYEEVSA	MESAU	Uniprot	GSK	CMGC
A0A1U8CU03	IGF1R	P04274	132	Y	CVIAVDRYIAITSPF	MESOCRICETUS AURATUS	GPS	InsR	TK
A0A286ZV23	EGFR	P19619	21	Y	IDNEEQEYIKTVKGS	SUS SCROFA	GPS	EGFR	TK
A0A287ABT2	EIF2AK2	P20460	52	S	MILLSELSRRRIRSI	SUS SCROFA	GPS	PEK	Other
A0A287AQ89	GSK3-BETA	Q29000	225	S	EPGFREVSFYYSEEN	PIG	Uniprot	GSK	CMGC
A0A287AQ89	GSK3-BETA	P56432	239	T	VPEMPGETPPLSPID	PIG	Uniprot	GSK	CMGC
A0A287AQ89	GSK3-BETA	P56432	243	S	PGETPPLSPIDMESQ	PIG	Uniprot	GSK	CMGC
A0A287AQ89	GSK3-BETA	P56432	249	S	LSPIDMESQERIKAE	PIG	Uniprot	GSK	CMGC
A0A287AQ89	GSK3-BETA	Q7YR76	445	S	SAFYHFGSTSSSPPI	PIG	Uniprot	GSK	CMGC
A0A287AQ89	GSK3-BETA	Q7YR76	449	S	HFGSTSSSPPISPAS	PIG	Uniprot	GSK	CMGC
A0A287AQ89	GSK3-BETA	Q7YR76	453	S	TSSSPPISPASSDLS	PIG	Uniprot	GSK	CMGC
A0A287AQ89	GSK3-BETA	Q7YR76	457	S	PPISPASSDLSVAGS	PIG	Uniprot	GSK	CMGC
A0A287AQ89	GSK3-BETA	Q7YR76	621	S	GQTNVLSSTFLSPQC	PIG	Uniprot	GSK	CMGC
A0A287AQ89	GSK3-BETA	Q7YR76	625	S	VLSSTFLSPQCSPQH	PIG	Uniprot	GSK	CMGC
A0A287AQ89	GSK3-BETA	Q7YR76	629	S	TFLSPQCSPQHSPFG	PIG	Uniprot	GSK	CMGC
A0A287AQ89	GSK3-BETA	Q7YR76	633	S	PQCSPQHSPFGAVKS	PIG	Uniprot	GSK	CMGC
A0A287AQ89	GSK3-BETA	Q27HV0	3	S	*****MASSVGNVAD	PIG	Uniprot	GSK	CMGC
A0A287AQ89	GSK3-BETA	Q27HV0	4	S	****MASSVGNVADS	PIG	Uniprot	GSK	CMGC
A0A2J8SEP4	GSK3-ALPHA	Q5R9H0	641	S	YRYPRPASVPPSPSL	PONAB	Uniprot	GSK	CMGC
A0A2J8SEP4	GSK3-ALPHA	Q5R9H0	645	S	RPASVPPSPSLSRHS	PONAB	Uniprot	GSK	CMGC
A0A2J8SEP4	GSK3-ALPHA	Q5R9H0	649	S	VPPSPSLSRHSSPHQ	PONAB	Uniprot	GSK	CMGC
A0A2J8SEP4	GSK3-ALPHA	Q5R9H0	653	S	PSLSRHSSPHQSEDE	PONAB	Uniprot	GSK	CMGC
A0A337S9S1	GSK3-BETA	O19002	114	S	REDHLDLSLSCTLMP	FELCA	Uniprot	GSK	CMGC
A0A337S9S1	GSK3-BETA	Q7YRZ9	159	S	SGPGTDGSLPSTPPP	FELCA	Uniprot	GSK	CMGC
A0A3Q1LJI4	GSK3-ALPHA	A7MB78	641	S	YRYPRPASVPPSPSL	BOVIN	Uniprot	GSK	CMGC
A0A3Q1LJI4	GSK3-ALPHA	A7MB78	645	S	RPASVPPSPSLSRHS	BOVIN	Uniprot	GSK	CMGC
A0A3Q1LJI4	GSK3-ALPHA	A7MB78	649	S	VPPSPSLSRHSSPHQ	BOVIN	Uniprot	GSK	CMGC
A0A3Q1LJI4	GSK3-ALPHA	A7MB78	653	S	PSLSRHSSPHQSEDE	BOVIN	Uniprot	GSK	CMGC
A0QNG2	PKNA	A0QNG6	77	T	ALAGTRITLGNQPVL	MYCS2	Uniprot		Other
A6QLB8	GSK3A	P10636-8	231	T	KKVAVVRTPPKSPSS	COW	PSP	GSK	CMGC
A6QLB8	GSK3A	P10636-2	315	S	PVVSGDTSPRHLSNV	COW	PSP	GSK	CMGC
A6QLB8	GSK3A	P10636-6	346	S	PVVSGDTSPRHLSNV	COW	PSP	GSK	CMGC
A6QLB8	GSK3A	P10636-5	325	S	RVQSKIGSLDNITHV	COW	PSP	GSK	CMGC
A6QLB8	GSK3A	P10636-6	173	T	KKVAVVRTPPKSPSS	COW	PSP	GSK	CMGC
A6QLB8	GSK3A	P10636-8	396	S	GAEIVYKSPVVSGDT	COW	PSP	GSK	CMGC
A6QLB8	GSK3A	P10636-5	181	T	KTPPAPKTPPSSGEP	COW	PSP	GSK	CMGC
A6QLB8	GSK3A	P10636-8	404	S	PVVSGDTSPRHLSNV	COW	PSP	GSK	CMGC
A6QLB8	GSK3A	P10636-5	195	S	PPKSGDRSGYSSPGS	COW	PSP	GSK	CMGC
A6QLB8	GSK3A	P10636-5	262	S	NVKSKIGSTENLKHQ	COW	PSP	GSK	CMGC
A6QLB8	GSK3A	P10636-5	231	T	KKVAVVRTPPKSPSS	COW	PSP	GSK	CMGC
A6QLB8	GSK3A	P10636-5	198	S	SGDRSGYSSPGSPGT	COW	PSP	GSK	CMGC
A6QLB8	GSK3A	P10636-5	365	S	GAEIVYKSPVVSGDT	COW	PSP	GSK	CMGC
A6QLB8	GSK3A	P10636-2	307	S	GAEIVYKSPVVSGDT	COW	PSP	GSK	CMGC
A6QLB8	GSK3A	P10636-5	369	S	VYKSPVVSGDTSPRH	COW	PSP	GSK	CMGC
A6QLB8	GSK3A	P10636-5	205	T	SSPGSPGTPGSRSRT	COW	PSP	GSK	CMGC
A6QLB8	GSK3A	P10636-5	184	S	PAPKTPPSSGEPPKS	COW	PSP	GSK	CMGC
A6QLB8	GSK3A	P10636-5	373	S	PVVSGDTSPRHLSNV	COW	PSP	GSK	CMGC
A6QLB8	GSK3A	P10636-6	338	S	GAEIVYKSPVVSGDT	COW	PSP	GSK	CMGC
A6QLB8	GSK3A	P10636-6	177	S	VVRTPPKSPSSAKSR	COW	PSP	GSK	CMGC
A6QLB8	GSK3A	P10636-5	202	S	SGYSSPGSPGTPGSR	COW	PSP	GSK	CMGC
A6QLB8	GSK3A	P10636-5	199	S	GDRSGYSSPGSPGTP	COW	PSP	GSK	CMGC
A6QLB8	GSK3A	P10636-5	235	S	VVRTPPKSPSSAKSR	COW	PSP	GSK	CMGC
A6QLB8	GSK3A	P10636-8	235	S	VVRTPPKSPSSAKSR	COW	PSP	GSK	CMGC
A6QLB8	GSK3A	P02687	97	T	KNIVTPRTPPPSQGK	BOS TAURUS	GPS	GSK	CMGC
A6QLB8	GSK3A	P02687	94	T	HFFKNIVTPRTPPPS	BOS TAURUS	GPS	GSK	CMGC
A9UF07	BCR-ABL1	Q06609	315	Y	ETRICKIYDSPCLPE	HUMAN	PSP	Abl	TK
A9UF07	BCR-ABL1	P11274	177	Y	ADAEKPFYVNVEFHH	HUMAN	PSP	Abl	TK
A9UF07	BCR-ABL1	P11274	360	Y	VSPSPTTYRMFRDKS	HUMAN	PSP	Abl	TK
A9UF07	BCR-ABL1	Q62120	1008	Y	LPQDKEYYKVKEPGE	HUMAN	PSP	Abl	TK
A9UF07	BCR-ABL1	P62993	209	Y	TGMFPRNYVTPVNRN	HUMAN	PSP	Abl	TK
A9UF07	BCR-ABL1	P00519	257	Y	GGQYGEVYEGVWKKY	HUMAN	PSP	Abl	TK
A9UF07	BCR-ABL1	P43351	104	Y	DLNNGKFYVGVCAFV	HUMAN	PSP	Abl	TK
A9UF07	BCR-ABL1	P46109	207	Y	IPEPAHAYAQPQTTT	HUMAN	PSP	Abl	TK
A9UF07	BCR-ABL1	P11274	328	Y	FEDCGGGYTPDCSSN	HUMAN	PSP	Abl	TK
A9UF07	BCR-ABL1	P00519	253	Y	HKLGGGQYGEVYEGV	HUMAN	PSP	Abl	TK
A9UF07	BCR-ABL1	Q4VAA2	120	Y	FEQREVDYSGLRVQA	HUMAN	PSP	Abl	TK
A9UF07	BCR-ABL1	P61586	66	Y	DTAGQEDYDRLRPLS	HUMAN	PSP	Abl	TK
A9UF07	BCR-ABL1	Q62120	1007	Y	VLPQDKEYYKVKEPG	HUMAN	PSP	Abl	TK
A9UF07	BCR-ABL1	Q9Y6H1	99	Y	PARPDITYQEPQGTQ	HUMAN	PSP	Abl	TK
A9UF07	BCR-ABL1	Q14847	171	Y	IPTSAPVYQQPQQQP	HUMAN	PSP	Abl	TK
A9UF07	BCR-ABL1	P11274	283	Y	YQPYQSIYVGGMMEG	HUMAN	PSP	Abl	TK
A9UF07	BCR-ABL1	P61586	34	Y	KDQFPEVYVPTVFEN	HUMAN	PSP	Abl	TK
A9UF07	BCR-ABL1	P00519	232	Y	VYGVSPNYDKWEMER	HUMAN	PSP	Abl	TK
Q2M2I8	AAK1	Q96CW1	156	T	SQITSQVTGQIGWRR	HUMAN	Uniprot	NAK	Other
Q2M2I8	AAK1	P49757	102	T	LRVVDEKTKDLIVDQ	HUMAN	Uniprot	NAK	Other
Q2M2I8	AAK1	Q9BXS5	144	T	QEGHKLETGAPRPPA	HUMAN	PhosphoELM	NAK	Other
Q9Y478	AMPK	O00763	222	S	PTMRPSMSGLHLVKR	HUMAN	Uniprot		AMPKBI
Q9Y478	AMPK	Q14457	90	S	IPPARMMSTESANSF	HUMAN	Uniprot		AMPKBI
Q9Y478	AMPK	Q14457	93	S	ARMMSTESANSFTLI	HUMAN	Uniprot		AMPKBI
Q9Y478	AMPK	Q14457	96	S	MSTESANSFTLIGEA	HUMAN	Uniprot		AMPKBI
Q9Y478	AMPK	Q53ET0	171	S	SALNRTSSDSALHTS	HUMAN	Uniprot		AMPKBI
Q9Y478	AMPK	Q16526	71	S	ANLRKLNSRLFVIRG	HUMAN	Uniprot		AMPKBI
Q9Y478	AMPK	Q16526	280	S	YKKVKKNSSPPLSLY	HUMAN	Uniprot		AMPKBI
Q9Y478	AMPK	O00418	398	S	DSLPSSPSSATPHSQ	HUMAN	Uniprot		AMPKBI
Q9Y478	AMPK	Q09472	89	S	SELLRSGSSPNLNMG	HUMAN	Uniprot		AMPKBI
Q9Y478	AMPK	O95278	25	S	PELLVVGSRPELGRW	HUMAN	Uniprot		AMPKBI
Q9Y478	AMPK	O60825	466	S	PVRMRRNSFTPLSSS	HUMAN	Uniprot		AMPKBI
Q9Y478	AMPK	Q16875	461	S	NPLMRRNSVTPLASP	HUMAN	Uniprot		AMPKBI
Q9Y478	AMPK	O43524	30	S	EPQSRPRSCTWPLQR	HUMAN	Uniprot		AMPKBI
Q9Y478	AMPK	O43524	179	T	SSPDKRLTLSQIYEW	HUMAN	Uniprot		AMPKBI
Q9Y478	AMPK	O43524	399	S	DNITLPPSQPSPTGG	HUMAN	Uniprot		AMPKBI
Q9Y478	AMPK	O43524	413	S	GLMQRSSSFPYTTKG	HUMAN	Uniprot		AMPKBI
Q9Y478	AMPK	O43524	555	S	RALSNSVSNMGLSES	HUMAN	Uniprot		AMPKBI
Q9Y478	AMPK	O43524	588	S	QTLSDSLSGSSLYST	HUMAN	Uniprot		AMPKBI
Q9Y478	AMPK	O43524	626	S	SLECDMESIIRSELM	HUMAN	Uniprot		AMPKBI
Q9Y478	AMPK	Q92538	1337	T	GKIHRSATDADVVNS	HUMAN	Uniprot		AMPKBI
Q9Y478	AMPK	P13807	8	S	MPLNRTLSMSSLPGL	HUMAN	Uniprot		AMPKBI
Q9Y478	AMPK	P33778	37	S	RKRSRKESYSIYVYK	HUMAN	Uniprot		AMPKBI
Q9Y478	AMPK	P62807	37	S	RKRSRKESYSVYVYK	HUMAN	Uniprot		AMPKBI
Q9Y478	AMPK	P58876	37	S	RKRSRKESYSVYVYK	HUMAN	Uniprot		AMPKBI
Q9Y478	AMPK	Q93079	37	S	RKRSRKESYSVYVYK	HUMAN	Uniprot		AMPKBI
Q9Y478	AMPK	P06899	37	S	RKRSRKESYSIYVYK	HUMAN	Uniprot		AMPKBI
Q9Y478	AMPK	O60814	37	S	RKRSRKESYSVYVYK	HUMAN	Uniprot		AMPKBI
Q9Y478	AMPK	Q99880	37	S	RKRSRKESYSVYVYK	HUMAN	Uniprot		AMPKBI
Q9Y478	AMPK	Q99879	37	S	RKRSRKESYSVYVYK	HUMAN	Uniprot		AMPKBI
Q9Y478	AMPK	Q99877	37	S	RKRSRKESYSVYVYK	HUMAN	Uniprot		AMPKBI
Q9Y478	AMPK	P23527	37	S	RKRSRKESYSIYVYK	HUMAN	Uniprot		AMPKBI
Q9Y478	AMPK	Q6DN03	37	S	RKRSRKESYSIYVYK	HUMAN	Uniprot		AMPKBI
Q9Y478	AMPK	Q6DRA6	37	S	RKRSRKESYSIYVYK	HUMAN	Uniprot		AMPKBI
Q9Y478	AMPK	Q16778	37	S	RKRSRKESYSIYVYK	HUMAN	Uniprot		AMPKBI
Q9Y478	AMPK	Q5QNW6	37	S	RKRSRKESYSVYVYK	HUMAN	Uniprot		AMPKBI
Q9Y478	AMPK	Q8N257	37	S	RKRGRKESYSIYVYK	HUMAN	Uniprot		AMPKBI
Q9Y478	AMPK	P57053	37	S	RKRSRKESYSVYVYK	HUMAN	Uniprot		AMPKBI
Q9Y478	AMPK	Q9UQL6	259	S	FPLRKTASEPNLKVR	HUMAN	Uniprot		AMPKBI
Q9Y478	AMPK	Q9UQL6	498	S	RPLSRTQSSPLPQSP	HUMAN	Uniprot		AMPKBI
Q9Y478	AMPK	P41235	313	S	GKIKRLRSQVQVSLE	HUMAN	Uniprot		AMPKBI
Q9Y478	AMPK	P35568	794	S	QHLRLSTSSGRLLYA	HUMAN	Uniprot		AMPKBI
Q9Y478	AMPK	Q07866	521	S	ENMEKRRSRESLNVD	HUMAN	Uniprot		AMPKBI
Q9Y478	AMPK	Q07866	524	S	EKRRSRESLNVDVVK	HUMAN	Uniprot		AMPKBI
Q9Y478	AMPK	Q05469	855	S	EPMRRSVSEAALAQP	HUMAN	Uniprot		AMPKBI
Q9Y478	AMPK	Q9NP71	556	S	TLLRSPGSPQETVPE	HUMAN	Uniprot		AMPKBI
Q9Y478	AMPK	P29474	495	T	TGITRKKTFKEVANA	HUMAN	Uniprot		AMPKBI
Q9Y478	AMPK	P29474	1177	S	TSRIRTQSFSLQERQ	HUMAN	Uniprot		AMPKBI
Q9Y478	AMPK	P04637	15	S	PSVEPPLSQETFSDL	HUMAN	Uniprot		AMPKBI
Q9Y478	AMPK	Q8NEB9	163	T	PTKTPGRTSSTLSED	HUMAN	Uniprot		AMPKBI
Q9Y478	AMPK	Q8NEB9	165	S	KTPGRTSSTLSEDQM	HUMAN	Uniprot		AMPKBI
Q9Y478	AMPK	Q9UBK2	178	T	NHNHRIRTNPAIVKT	HUMAN	Uniprot		AMPKBI
Q9Y478	AMPK	Q9UBK2	539	S	SLFNVSPSCSSFNSP	HUMAN	Uniprot		AMPKBI
Q9Y478	AMPK	Q8N122	722	S	PRLRSVSSYGNIRAV	HUMAN	Uniprot		AMPKBI
Q9Y478	AMPK	Q8N122	792	S	DKMRRASSYSSLNSL	HUMAN	Uniprot		AMPKBI
Q9Y478	AMPK	Q13621	130	S	GPKVNRPSLLEIHEQ	HUMAN	Uniprot		AMPKBI
Q9Y478	AMPK	P36956	396	S	TAVHKSKSLKDLVSA	HUMAN	Uniprot		AMPKBI
Q9Y478	AMPK	P49815	1271	T	PPLPRSNTVASFSSL	HUMAN	Uniprot		AMPKBI
Q9Y478	AMPK	P49815	1387	S	QPLSKSSSSPELQTL	HUMAN	Uniprot		AMPKBI
Q9Y478	AMPK	O75385	317	S	SHLASPPSLGEMQQL	HUMAN	Uniprot		AMPKBI
Q9Y478	AMPK	O75385	556	S	GLGCRLHSAPNLSDL	HUMAN	Uniprot		AMPKBI
Q9Y478	AMPK	P50552	278	T	LARRRKATQVGEKTP	HUMAN	Uniprot		AMPKBI
Q9Y478	AMPK	P50552	322	S	TTLPRMKSSSSVTTS	HUMAN	Uniprot		AMPKBI
Q9Y478	AMPKB1	Q07955	133	S	SGLPPSGSWQDLKDH	HUMAN	PSP		AMPKBI
Q9Y478	AMPKB1	P84903	257	S	GLHRAEQSLHDLQER	HUMAN	PSP		AMPKBI
Q9Y478	AMPKB1	Q9Z0Z3	256	S	ATLLSSCSRLDELNL	HUMAN	PSP		AMPKBI
Q9Y478	AMPKB1	P14859	335	S	RFEALNLSFKNMCKL	HUMAN	PSP		AMPKBI
Q9Y478	AMPKB1	P84903	521	S	RDLTHSDSESSLHTS	HUMAN	PSP		AMPKBI
Q9Y478	AMPKB1	Q13586	521	S	RDLTHSDSESSLHMS	HUMAN	PSP		AMPKBI
Q9Y478	AMPKB1	Q13586	257	S	GLHRAEQSLHDLQER	HUMAN	PSP		AMPKBI
Q9Y478	AMPKB1	Q13309	256	S	QTLLSSCSRLDELNL	HUMAN	PSP		AMPKBI
Q9Y478	AMPKB1	Q96PU5	795	S	VDLKPNGSEIMVTNE	HUMAN	PSP		AMPKBI
Q9R078	AMPKB1	P70302	257	S	GLHRAEQSLHDLQER	MOUSE	PSP		AMPKBI
Q9R078	AMPKB1	P70302	521	S	RDLTHSDSESSLHMS	MOUSE	PSP		AMPKBI
Q9UGJ0	AMPKG2	Q07955	133	S	SGLPPSGSWQDLKDH	HUMAN	PSP		Other
Q9UGJ0	AMPKG2	Q9NYV6	635	S	DTHFRSPSSSVGSPP	HUMAN	PSP		Other
Q9UGJ0	AMPKG2	Q13586	521	S	RDLTHSDSESSLHMS	HUMAN	PSP		Other
Q9UGJ0	AMPKG2	Q13586	257	S	GLHRAEQSLHDLQER	HUMAN	PSP		Other
Q9UGJ0	AMPKG2	Q9Z0Z3	256	S	ATLLSSCSRLDELNL	HUMAN	PSP		Other
Q9UGJ0	AMPKG2	Q13309	256	S	QTLLSSCSRLDELNL	HUMAN	PSP		Other
Q9UGJ0	AMPKG2	Q96PU5	795	S	VDLKPNGSEIMVTNE	HUMAN	PSP		Other
Q13131	AMPKA1	P05091	356	T	GNPFDSKTEQGPQVD	HUMAN	PSP	CAMKL	CAMK
Q13131	AMPKA1	Q8VBU5	304	S	KKLMHSSSLNNTSIS	HUMAN	PSP	CAMKL	CAMK
Q13131	AMPKA1	Q8ND76	326	S	SARKRSASADNLTLP	HUMAN	PSP	CAMKL	CAMK
Q13131	AMPKA1	P56558	444	T	EAIASYRTALKLKPD	HUMAN	PSP	CAMKL	CAMK
Q13131	AMPKA1	Q8IY63	793	S	SSLRPARSVPSIAAA	HUMAN	PSP	CAMKL	CAMK
Q13131	AMPKA1	Q9H2X6	121	S	LMRRSTVSLLDTYQK	HUMAN	PSP	CAMKL	CAMK
Q13131	AMPKA1	Q60949	700	S	KKLHSSSSVPNFLKF	HUMAN	PSP	CAMKL	CAMK
Q13131	AMPKA1	Q8NE86	57	S	TVHQRIASWQNLGAV	HUMAN	PSP	CAMKL	CAMK
Q13131	AMPKA1	O00429	637	S	VPVARKLSAREQRDC	HUMAN	PSP	CAMKL	CAMK
Q13131	AMPKA1	P38532	121	S	NIKRKVTSVSTLKSE	HUMAN	PSP	CAMKL	CAMK
Q13131	AMPKA1	Q07955	133	S	SGLPPSGSWQDLKDH	HUMAN	PSP	CAMKL	CAMK
Q13131	AMPKA1	Q60949	231	S	RPMRKSFSQPGLRSL	HUMAN	PSP	CAMKL	CAMK
Q13131	AMPKA1	Q16236	374	S	GDTLLGLSDSEVEEL	HUMAN	PSP	CAMKL	CAMK
Q13131	AMPKA1	Q13950	118	S	AELVRTDSPNFLCSV	HUMAN	PSP	CAMKL	CAMK
Q13131	AMPKA1	Q9H2X6	119	T	HNLMRRSTVSLLDTY	HUMAN	PSP	CAMKL	CAMK
Q13131	AMPKA1	P09874	177	S	LGFRPEYSASQLKGF	HUMAN	PSP	CAMKL	CAMK
Q13131	AMPKA1	Q16236	408	S	GDMVQPLSPSQGQST	HUMAN	PSP	CAMKL	CAMK
Q13131	AMPKA1	Q60949	499	T	NRAKRSLTESLESIL	HUMAN	PSP	CAMKL	CAMK
Q13131	AMPKA1	Q13586	521	S	RDLTHSDSESSLHMS	HUMAN	PSP	CAMKL	CAMK
Q13131	AMPKA1	Q5SWU9	79	S	FHMRSSMSGLHLVKQ	HUMAN	PSP	CAMKL	CAMK
Q13131	AMPKA1	P22460	592	S	KCNVKAKSNVDLRRS	HUMAN	PSP	CAMKL	CAMK
Q13131	AMPKA1	Q9UQ84	746	S	PGLYKSSSADSLSTT	HUMAN	PSP	CAMKL	CAMK
Q13131	AMPKA1	Q16576	314	S	LKLHTFESHKDEIFQ	HUMAN	PSP	CAMKL	CAMK
Q13131	AMPKA1	O88487	81	S	PIVPPPMSPSSKSVS	HUMAN	PSP	CAMKL	CAMK
Q13131	AMPKA1	Q4JK59	97	S	GGIKRTVSEPSLSGL	HUMAN	PSP	CAMKL	CAMK
Q13131	AMPKA1	O95210	175	S	CFAEKLPSSNLLKNR	HUMAN	PSP	CAMKL	CAMK
Q13131	AMPKA1	O55043	71	S	KPSEKPVSPKSGTLK	HUMAN	PSP	CAMKL	CAMK
Q13131	AMPKA1	Q60949	621	S	RKLMRYHSVSTETPH	HUMAN	PSP	CAMKL	CAMK
Q13131	AMPKA1	Q13586	257	S	GLHRAEQSLHDLQER	HUMAN	PSP	CAMKL	CAMK
Q13131	AMPKA1	Q14457	93	S	ARMMSTESANSFTLI	HUMAN	PSP	CAMKL	CAMK
Q13131	AMPKA1	P41235	313	S	GKIKRLRSQVQVSLE	HUMAN	PSP	CAMKL	CAMK
Q13131	AMPKA1	P49674	389	S	RGAPANVSSSDLTGR	HUMAN	PSP	CAMKL	CAMK
Q13131	AMPKA1	P22460	559	S	VQRKVSGSRGSFCKA	HUMAN	PSP	CAMKL	CAMK
Q13131	AMPKA1	Q9NRC8	153	T	TLTHMSITRLHEQKL	HUMAN	PSP	CAMKL	CAMK
Q13131	AMPKA1	P13405	804	S	IYISPLKSPYKISEG	HUMAN	PSP	CAMKL	CAMK
Q13131	AMPKA1	P19338	328	S	PELKTGISDVFAKND	HUMAN	PSP	CAMKL	CAMK
Q13131	AMPKA1	Q9H2X6	1114	T	APAALGSTGTVAHLV	HUMAN	PSP	CAMKL	CAMK
Q13131	AMPKA1	Q8BJ56	406	S	VELRRAQSLPSVPLS	HUMAN	PSP	CAMKL	CAMK
Q13131	AMPKA1	Q14457	96	S	MSTESANSFTLIGEA	HUMAN	PSP	CAMKL	CAMK
Q13131	AMPKA1	Q60949	253	T	DASLRSSTFSSFDND	HUMAN	PSP	CAMKL	CAMK
Q13131	AMPKA1	P53996	173	T	GHLARECTIEATA**	HUMAN	PSP	CAMKL	CAMK
Q13131	AMPKA1	Q6N021	99	S	GGIKRTVSEPSLSGL	HUMAN	PSP	CAMKL	CAMK
Q13131	AMPKA1	P00390	507	T	TKADFDNTVAIHPTS	HUMAN	PSP	CAMKL	CAMK
Q13131	AMPKA1	Q8C7E7	167	S	SVAAKLPSSSLLVDR	HUMAN	PSP	CAMKL	CAMK
Q13131	AMPKA1	Q9Z0Z3	256	S	ATLLSSCSRLDELNL	HUMAN	PSP	CAMKL	CAMK
Q13131	AMPKA1	Q60949	660	S	PRLNPSASSPNFFKY	HUMAN	PSP	CAMKL	CAMK
Q13131	AMPKA1	P26358-2	730	S	DNIPEMPSPKKMHQG	HUMAN	PSP	CAMKL	CAMK
Q13131	AMPKA1	Q14C86	902	S	ERLVRSRSSDIVSSV	HUMAN	PSP	CAMKL	CAMK
Q13131	AMPKA1	Q00613	121	S	NIKRKVTSVSTLKSE	HUMAN	PSP	CAMKL	CAMK
Q13131	AMPKA1	Q60949	590	T	AFRRRANTLSHFPVE	HUMAN	PSP	CAMKL	CAMK
Q13131	AMPKA1	Q16875	461	S	NPLMRRNSVTPLASP	HUMAN	PSP	CAMKL	CAMK
Q13131	AMPKA1	Q13309	256	S	QTLLSSCSRLDELNL	HUMAN	PSP	CAMKL	CAMK
Q13131	AMPKA1	P55011	77	S	RPLGPTPSQSRFQVD	HUMAN	PSP	CAMKL	CAMK
Q13131	AMPKA1	P46414	197	T	KPGLRRQT*******	HUMAN	PSP	CAMKL	CAMK
Q13131	AMPKA1	P55011	242	S	GEKLLRPSLAELHDE	HUMAN	PSP	CAMKL	CAMK
Q13131	AMPKA1	Q9NZQ7	195	S	EKLFNVTSTLRINTT	HUMAN	PSP	CAMKL	CAMK
Q13131	AMPKA1	Q16236	433	S	PEKELPVSPGHRKTP	HUMAN	PSP	CAMKL	CAMK
Q13131	AMPKA1	Q14524	101	T	IVLNKGKTIFRFSAT	HUMAN	PSP	CAMKL	CAMK
Q13131	AMPKA1	O14929	190	S	MWFIETASFIDVDDE	HUMAN	PSP	CAMKL	CAMK
Q13131	AMPKA1	Q6PAR5	902	S	ERLVRSRSSDIVSSV	HUMAN	PSP	CAMKL	CAMK
Q13131	AMPKA1	Q96PU5	795	S	VDLKPNGSEIMVTNE	HUMAN	PSP	CAMKL	CAMK
Q13131	AMPKA1	O15503	222	T	ITIAFLATLITQFLV	HUMAN	PSP	CAMKL	CAMK
Q13131	AMPKA1	Q12778	22	S	EPLPRPRSCTWPLPR	HUMAN	PSP	CAMKL	CAMK
Q13131	AMPKA1	P54310	559	S	ESMRRSVSEAALAQP	HUMAN	PSP	CAMKL	CAMK
Q13131	AMPKA1	P14270-6	81	S	KSMSRNSSIASDIHG	HUMAN	PSP	CAMKL	CAMK
Q13131	PRKAA1	O95278	25	S	PELLVVGSRPELGRW	HOMO SAPIENS	GPS	CAMKL	CAMK
Q13131	PRKAA1	Q13362	298	S	KYWPKTHSPKEVMFL	HOMO SAPIENS	GPS	CAMKL	CAMK
Q13131	PRKAA1	Q925J9	771	S	QRMVRLSSSDSIGPD	HOMO SAPIENS	GPS	CAMKL	CAMK
Q13131	PRKAA1	Q13131	360	S	LATSPPDSFLDDHHL	HOMO SAPIENS	GPS	CAMKL	CAMK
Q13131	PRKAA1	O88871	783	S	VTSVNQASTSRLEGL	HOMO SAPIENS	GPS	CAMKL	CAMK
Q13131	PRKAA1	O88831	174	S	KDEIGKGSYGVVKLA	HOMO SAPIENS	GPS	CAMKL	CAMK
Q13131	PRKAA1	P97784	71	S	ANLRKLNSRLFVIRG	HOMO SAPIENS	GPS	CAMKL	CAMK
Q13131	PRKAA1	P49816-2	1228	T	PTLPRSNTVASFSSL	HOMO SAPIENS	GPS	CAMKL	CAMK
Q13131	PRKAA1	P35568	794	S	QHLRLSTSSGRLLYA	HOMO SAPIENS	GPS	CAMKL	CAMK
Q13131	PRKAA1	P15387	444	S	ERAKRNGSIVSMNMK	HOMO SAPIENS	GPS	CAMKL	CAMK
Q13131	PRKAA1	P08151	408	S	GPLPRAPSISTVEPK	HOMO SAPIENS	GPS	CAMKL	CAMK
Q13131	PRKAA1	P43405	178	S	GKISREESEQIVLIG	HOMO SAPIENS	GPS	CAMKL	CAMK
Q13131	PRKAA1	O70405	467	S	SAIRRSGSTTPLGFG	HOMO SAPIENS	GPS	CAMKL	CAMK
Q13131	PRKAA1	P14859	335	S	RFEALNLSFKNMCKL	HOMO SAPIENS	GPS	CAMKL	CAMK
Q13131	PRKAA1	Q9Y478	158	T	NIIQVKKTDFEVFDA	HOMO SAPIENS	GPS	CAMKL	CAMK
Q13131	PRKAA1	P04626	900	T	SILRRRFTHQSDVWS	HOMO SAPIENS	GPS	CAMKL	CAMK
Q13131	PRKAA1	O43524	30	S	EPQSRPRSCTWPLQR	HOMO SAPIENS	GPS	CAMKL	CAMK
Q13131	PRKAA1	O15360	347	S	VQMQREWSFARTHPL	HOMO SAPIENS	GPS	CAMKL	CAMK
Q13131	PRKAA1	Q13363	158	S	REGTRVQSVEQIREV	HOMO SAPIENS	GPS	CAMKL	CAMK
Q13131	PRKAA1	P50516	384	S	YLGARLASFYERAGR	HOMO SAPIENS	GPS	CAMKL	CAMK
Q13131	PRKAA1	P10636-8	422	S	GSIDMVDSPQLATLA	HOMO SAPIENS	GPS	CAMKL	CAMK
Q13131	PRKAA1	P49117	351	S	HVISRDQSTPIIEVE	HOMO SAPIENS	GPS	CAMKL	CAMK
Q13131	PRKAA1	Q8VBU5	125	S	SFLYRSDSDYDLSPK	HOMO SAPIENS	GPS	CAMKL	CAMK
Q13131	PRKAA1	P70673	385	S	AKPKFSISPDSLS**	HOMO SAPIENS	GPS	CAMKL	CAMK
Q13131	PRKAA1	O88831	552	S	SPCGGGGSALVKGGP	HOMO SAPIENS	GPS	CAMKL	CAMK
Q13131	PRKAA1	Q09472	89	S	SELLRSGSSPNLNMG	HOMO SAPIENS	GPS	CAMKL	CAMK
Q13131	PRKAA1	Q14457	388	T	EEVEKGETRFCLPYR	HOMO SAPIENS	GPS	CAMKL	CAMK
Q13131	PRKAA1	Q8CHY6	96	S	KSEKRPPSPDVIVLS	HOMO SAPIENS	GPS	CAMKL	CAMK
Q13131	PRKAA1	Q06210	261	S	CNLSRVDSTTCLFPV	HOMO SAPIENS	GPS	CAMKL	CAMK
Q13131	PRKAA1	Q86TI0	596	T	AFRRRANTLSHFPIE	HOMO SAPIENS	GPS	CAMKL	CAMK
Q13131	PRKAA1	P49816-2	1346	S	QPLSKSSSSPELQTL	HOMO SAPIENS	GPS	CAMKL	CAMK
Q13131	PRKAA1	P15387	541	S	SKMAKTQSQPILNTK	HOMO SAPIENS	GPS	CAMKL	CAMK
Q13131	PRKAA1	P04406	122	S	GAKRVIISAPSADAP	HOMO SAPIENS	GPS	CAMKL	CAMK
Q13131	PRKAA1	O88831	510	S	RREERSLSAPGNLLT	HOMO SAPIENS	GPS	CAMKL	CAMK
Q13131	PRKAA1	P07954	75	S	YGAQTVRSTMNFKIG	HOMO SAPIENS	GPS	CAMKL	CAMK
Q13131	PRKAA1	P62894	29	T	EKGGKHKTGPNLHGL	HOMO SAPIENS	GPS	CAMKL	CAMK
Q13131	PRKAA1	O43524	399	S	DNITLPPSQPSPTGG	HOMO SAPIENS	GPS	CAMKL	CAMK
Q13131	PRKAA1	O43524	626	S	SLECDMESIIRSELM	HOMO SAPIENS	GPS	CAMKL	CAMK
Q13131	PRKAA1	P29474	633	S	WRRKRKESSNTDSAG	HOMO SAPIENS	GPS	CAMKL	CAMK
Q13131	PRKAA1	Q8VBU5	118	S	GHSQRRESFLYRSDS	HOMO SAPIENS	GPS	CAMKL	CAMK
Q13131	PRKAA1	P52292	105	S	QAARKLLSREKQPPI	HOMO SAPIENS	GPS	CAMKL	CAMK
Q13131	PRKAA1	Q9Y478	24	S	HKTPRRDSSGGTKDG	HOMO SAPIENS	GPS	CAMKL	CAMK
Q13131	PRKAA1	Q13362	336	S	RQLAKCVSSPHFQVA	HOMO SAPIENS	GPS	CAMKL	CAMK
Q13131	PRKAA1	Q13131	496	S	ATPQRSGSVSNYRSC	HOMO SAPIENS	GPS	CAMKL	CAMK
Q13131	PRKAA1	Q9NR19	659	S	PGLPKTRSGKIMRRV	HOMO SAPIENS	GPS	CAMKL	CAMK
Q13131	PRKAA1	O00763	222	S	PTMRPSMSGLHLVKR	HOMO SAPIENS	GPS	CAMKL	CAMK
Q13131	PRKAA1	Q13131	486	S	DEITEAKSGTATPQR	HOMO SAPIENS	GPS	CAMKL	CAMK
Q13131	PRKAA1	O43524	179	T	SSPDKRLTLSQIYEW	HOMO SAPIENS	GPS	CAMKL	CAMK
Q13131	PRKAA1	Q9WVH4	412	S	GLMQRGSSFPYTAKS	HOMO SAPIENS	GPS	CAMKL	CAMK
Q13131	PRKAA1	P19429	23	S	PAPIRRRSSNYRAYA	HOMO SAPIENS	GPS	CAMKL	CAMK
Q13131	PRKAA1	P36956-3	372	S	TAVHKSKSLKDLVSA	HOMO SAPIENS	GPS	CAMKL	CAMK
Q13131	PRKAA1	P15056	729	S	PKIHRSASEPSLNRA	HOMO SAPIENS	GPS	CAMKL	CAMK
Q13131	PRKAA1	P35638	30	S	EDLQEVLSSDENGGT	HOMO SAPIENS	GPS	CAMKL	CAMK
Q13131	PRKAA1	O70405	555	S	GLGCRLHSAPNLSDF	HOMO SAPIENS	GPS	CAMKL	CAMK
Q13131	PRKAA1	Q14247	401	T	QARAKTQTPPVSPAP	HOMO SAPIENS	GPS	CAMKL	CAMK
Q13131	PRKAA1	Q9Y478	80	T	APAQARPTVFRWTGG	HOMO SAPIENS	GPS	CAMKL	CAMK
Q13131	PRKAA1	Q9UQL6	259	S	FPLRKTASEPNLKVR	HOMO SAPIENS	GPS	CAMKL	CAMK
Q13131	PRKAA1	Q9BZL4	452	S	AGLQRSASSSWLEGT	HOMO SAPIENS	GPS	CAMKL	CAMK
Q13131	PRKAA1	Q9UQK1	33	S	MRLCLAHSPPVKSFL	HOMO SAPIENS	GPS	CAMKL	CAMK
Q13131	PRKAA1	Q9UQK1	293	S	LESTIFGSPRLASGL	HOMO SAPIENS	GPS	CAMKL	CAMK
Q13131	PRKAA1	Q9H3M7	308	S	GLSSRTSSMASRTSS	HOMO SAPIENS	GPS	CAMKL	CAMK
Q13131	PRKAA1	Q60795	550	S	HLLKRRLSTLYLEVF	HOMO SAPIENS	GPS	CAMKL	CAMK
Q13131	PRKAA1	O88831	446	T	IKLHPWVTRHGAEPL	HOMO SAPIENS	GPS	CAMKL	CAMK
Q13131	PRKAA1	O70405	317	S	SHLASPPSLGEMPQL	HOMO SAPIENS	GPS	CAMKL	CAMK
Q13131	PRKAA1	P46937	61	S	IVHVRGDSETDLEAL	HOMO SAPIENS	GPS	CAMKL	CAMK
Q13131	PRKAA1	O43524	413	S	GLMQRSSSFPYTTKG	HOMO SAPIENS	GPS	CAMKL	CAMK
Q13131	PRKAA1	P15304	865	S	ESMRRSVSEAALAQP	HOMO SAPIENS	GPS	CAMKL	CAMK
Q13131	PRKAA1	Q9H0B6	582	S	PRMKRASSLNFLNKS	HOMO SAPIENS	GPS	CAMKL	CAMK
Q13131	PRKAA1	O70405	777	S	TRMFSVGSSSSLGST	HOMO SAPIENS	GPS	CAMKL	CAMK
Q13131	PRKAA1	P19429	24	S	APIRRRSSNYRAYAT	HOMO SAPIENS	GPS	CAMKL	CAMK
Q13131	PRKAA1	Q925J9	671	S	SPLERQNSSSGSPRM	HOMO SAPIENS	GPS	CAMKL	CAMK
Q13131	PRKAA1	Q13131	183	T	SDGEFLRTSCGSPNY	HOMO SAPIENS	GPS	CAMKL	CAMK
Q13131	PRKAA1	Q08460-4	722	S	GRSERDCSCMSGRVR	HOMO SAPIENS	GPS	CAMKL	CAMK
Q13131	PRKAA1	Q15910	311	T	NTYKRKNTETALDNK	HOMO SAPIENS	GPS	CAMKL	CAMK
Q13131	PRKAA1	P48787	151	S	TLRRVRISADAMMQA	HOMO SAPIENS	GPS	CAMKL	CAMK
Q13131	PRKAA1	P29473	1179	S	TSRIRTQSFSLQERH	HOMO SAPIENS	GPS	CAMKL	CAMK
Q13131	PRKAA1	P10636-8	396	S	GAEIVYKSPVVSGDT	HOMO SAPIENS	GPS	CAMKL	CAMK
Q13131	PRKAA1	Q9Y478	108	S	SKLPLTRSHNNFVAI	HOMO SAPIENS	GPS	CAMKL	CAMK
Q13131	PRKAA1	Q64337	351	S	SSKEVDPSTGELQSL	HOMO SAPIENS	GPS	CAMKL	CAMK
Q13131	PRKAA1	P11908	180	S	GGAKRVTSIADRLNV	HOMO SAPIENS	GPS	CAMKL	CAMK
Q13131	PRKAA1	Q9JLN9	2446	T	NKRSRTRTDSYSAGQ	HOMO SAPIENS	GPS	CAMKL	CAMK
Q13131	PRKAA1	Q9UQL6	498	S	RPLSRTQSSPLPQSP	HOMO SAPIENS	GPS	CAMKL	CAMK
Q13131	PRKAA1	P10636-8	214	S	GSRSRTPSLPTPPTR	HOMO SAPIENS	GPS	CAMKL	CAMK
Q13131	PRKAA1	Q86TI0	237	S	RPMRKSFSQPGLRSL	HOMO SAPIENS	GPS	CAMKL	CAMK
Q13131	PRKAA1	Q9H0B6	545	S	GSLRRSGSFGKLRDA	HOMO SAPIENS	GPS	CAMKL	CAMK
Q13131	PRKAA1	O88831	144	T	PRMPRRPTVESHHVS	HOMO SAPIENS	GPS	CAMKL	CAMK
Q13131	PRKAA1	Q9BUB5-2	353	S	QVLQRNSSTMDLTLF	HOMO SAPIENS	GPS	CAMKL	CAMK
Q13131	PRKAA1	O43524	588	S	QTLSDSLSGSSLYST	HOMO SAPIENS	GPS	CAMKL	CAMK
Q13131	PRKAA1	P50552	278	T	LARRRKATQVGEKTP	HOMO SAPIENS	GPS	CAMKL	CAMK
Q13131	PRKAA1	Q12778	649	T	PHSVKTTTHSWVSG*	HOMO SAPIENS	GPS	CAMKL	CAMK
Q13131	PRKAA1	Q13131	494	S	GTATPQRSGSVSNYR	HOMO SAPIENS	GPS	CAMKL	CAMK
Q13131	PRKAA1	O60825	466	S	PVRMRRNSFTPLSSS	HOMO SAPIENS	GPS	CAMKL	CAMK
Q13131	PRKAA1	Q14694	76	S	DTLPRTPSYSISSTL	HOMO SAPIENS	GPS	CAMKL	CAMK
Q13131	PRKAA1	P27546	914	S	SVRSKVGSTENIKHQ	HOMO SAPIENS	GPS	CAMKL	CAMK
Q13131	PRKAA1	Q9NYV6	635	S	DTHFRSPSSSVGSPP	HOMO SAPIENS	GPS	CAMKL	CAMK
Q13131	PRKAA1	O00418	398	S	DSLPSSPSSATPHSQ	HOMO SAPIENS	GPS	CAMKL	CAMK
Q13131	PRKAA1	Q8VIP2	568	S	TLLRPPESPDAVPEI	HOMO SAPIENS	GPS	CAMKL	CAMK
Q13131	PRKAA1	Q7Z628	100	S	RPLARVTSLANLISP	HOMO SAPIENS	GPS	CAMKL	CAMK
Q13131	PRKAA1	O43524	555	S	RALSNSVSNMGLSES	HOMO SAPIENS	GPS	CAMKL	CAMK
Q13131	PRKAA1	Q06210-2	243	S	CNLSRVDSTTCLFPV	HOMO SAPIENS	GPS	CAMKL	CAMK
Q13131	PRKAA1	P04637	18	T	EPPLSQETFSDLWKL	HOMO SAPIENS	GPS	CAMKL	CAMK
Q13131	PRKAA1	Q13501	294	S	SSCCSDPSKPGGNVE	HOMO SAPIENS	GPS	CAMKL	CAMK
Q13131	PRKAA1	Q92538	1337	T	GKIHRSATDADVVNS	HOMO SAPIENS	GPS	CAMKL	CAMK
Q13131	PRKAA1	P46527	198	T	PGLRRRQT*******	HOMO SAPIENS	GPS	CAMKL	CAMK
Q13131	PRKAA1	Q7Z3C6	761	S	QSIPRSASYPCAAPR	HOMO SAPIENS	GPS	CAMKL	CAMK
Q13131	PRKAA1	P29474	1177	S	TSRIRTQSFSLQERQ	HOMO SAPIENS	GPS	CAMKL	CAMK
Q13131	PRKAA1	P10636-8	262	S	NVKSKIGSTENLKHQ	HOMO SAPIENS	GPS	CAMKL	CAMK
Q13131	PRKAA1	Q9Y478	174	S	MVDSQKCSDVSELSS	HOMO SAPIENS	GPS	CAMKL	CAMK
Q13131	PRKAA1	O88831	135	S	SPASSPQSSPRMPRR	HOMO SAPIENS	GPS	CAMKL	CAMK
Q13131	PRKAA1	P23458	518	S	GSDRSFPSLGDLMSH	HOMO SAPIENS	GPS	CAMKL	CAMK
Q13131	PRKAA1	O75385	638	S	FDFPKTPSSQNLLAL	HOMO SAPIENS	GPS	CAMKL	CAMK
Q13131	PRKAA1	Q13085	80	S	LHIRSSMSGLHLVKQ	HOMO SAPIENS	GPS	CAMKL	CAMK
Q13131	PRKAA1	Q9P2M7	131	S	GKLLRSHSQASLAGP	HOMO SAPIENS	GPS	CAMKL	CAMK
Q13131	PRKAA1	P04637	20	S	PLSQETFSDLWKLLP	HOMO SAPIENS	GPS	CAMKL	CAMK
Q13131	PRKAA1	P00533	892	T	SILHRIYTHQSDVWS	HOMO SAPIENS	GPS	CAMKL	CAMK
Q13131	PRKAA1	O88831	126	S	RCICPSLSYSPASSP	HOMO SAPIENS	GPS	CAMKL	CAMK
Q13131	PRKAA1	P19429	150	S	TLRRVRISADAMMQA	HOMO SAPIENS	GPS	CAMKL	CAMK
Q13131	PRKAA1	P13569	768	S	LQARRRQSVLNLMTH	HOMO SAPIENS	GPS	CAMKL	CAMK
Q13131	PRKAA1	Q13621	130	S	GPKVNRPSLLEIHEQ	HOMO SAPIENS	GPS	CAMKL	CAMK
Q13131	PRKAA1	Q8N122	792	S	DKMRRASSYSSLNSL	HOMO SAPIENS	GPS	CAMKL	CAMK
Q13131	PRKAA1	Q6TCH7	32	T	PRGIRLYTYEQIPGS	HOMO SAPIENS	GPS	CAMKL	CAMK
Q13131	PRKAA1	P46937	94	S	RLRKLPDSFFKPPEP	HOMO SAPIENS	GPS	CAMKL	CAMK
Q13131	PRKAA1	O88831	494	S	KTMIRKRSFGNPFEG	HOMO SAPIENS	GPS	CAMKL	CAMK
Q13131	PRKAA1	Q9Z0U4	948	S	ELRHQLQSRQQLRSR	HOMO SAPIENS	GPS	CAMKL	CAMK
Q13131	PRKAA1	P49816	1389	S	QPLSKSSSSPELQTL	HOMO SAPIENS	GPS	CAMKL	CAMK
Q13131	PRKAA1	O15350	426	S	GGMNKLPSVNQLVGQ	HOMO SAPIENS	GPS	CAMKL	CAMK
Q13131	PRKAA1	Q8N122	722	S	PRLRSVSSYGNIRAV	HOMO SAPIENS	GPS	CAMKL	CAMK
Q13131	PRKAA1	P23458	515	S	SLHGSDRSFPSLGDL	HOMO SAPIENS	GPS	CAMKL	CAMK
Q13131	PRKAA1	Q05469	855	S	EPMRRSVSEAALAQP	HOMO SAPIENS	GPS	CAMKL	CAMK
Q13131	PRKAA1	Q15036	437	S	VKLSSKLSAVSLRGI	HOMO SAPIENS	GPS	CAMKL	CAMK
Q13131	PRKAA1	P63244	50	T	WKLTRDETNYGIPQR	HOMO SAPIENS	GPS	CAMKL	CAMK
Q13131	PRKAA1	Q9Y478	177	S	SQKCSDVSELSSSPP	HOMO SAPIENS	GPS	CAMKL	CAMK
Q13131	PRKAA1	O88831	110	S	RSQGGPASSSSLDMN	HOMO SAPIENS	GPS	CAMKL	CAMK
Q13131	PRKAA1	P13569	813	S	DIYSRRLSQETGLEI	HOMO SAPIENS	GPS	CAMKL	CAMK
Q13131	PRKAA1	Q07866	521	S	ENMEKRRSRESLNVD	HOMO SAPIENS	GPS	CAMKL	CAMK
Q13131	PRKAA1	Q13131	388	T	ETPRARHTLDELNPQ	HOMO SAPIENS	GPS	CAMKL	CAMK
Q13131	PRKAA1	O95239	801	S	KLRRRTFSLTEVRGQ	HOMO SAPIENS	GPS	CAMKL	CAMK
Q13131	PRKAA1	Q9BU19	470	S	VAAHRSKSHPALLLA	HOMO SAPIENS	GPS	CAMKL	CAMK
Q13131	PRKAA1	O75925	510	S	SPVSRTPSLPAVDTS	HOMO SAPIENS	GPS	CAMKL	CAMK
Q13131	PRKAA1	P11799	1749	S	RAIGRLSSMAMISGM	HOMO SAPIENS	GPS	CAMKL	CAMK
Q13131	PRKAA1	P10636-8	231	T	KKVAVVRTPPKSPSS	HOMO SAPIENS	GPS	CAMKL	CAMK
Q13131	PRKAA1	Q8IXJ6	101	T	PDFRSPSTGLYDNLE	HOMO SAPIENS	GPS	CAMKL	CAMK
Q13131	PRKAA1	P28028	766	S	PKIHRSASEPSLNRA	HOMO SAPIENS	GPS	CAMKL	CAMK
Q13131	PRKAA1	Q9Y478	148	T	IVTSQLGTVNNIIQV	HOMO SAPIENS	GPS	CAMKL	CAMK
Q13131	PRKAA1	P10636-8	356	S	RVQSKIGSLDNITHV	HOMO SAPIENS	GPS	CAMKL	CAMK
Q13131	PRKAA1	P60891	180	S	GGAKRVTSIADRLNV	HOMO SAPIENS	GPS	CAMKL	CAMK
Q13131	PRKAA1	Q925J9	811	S	GTPVRDSSSSGHSQS	HOMO SAPIENS	GPS	CAMKL	CAMK
Q13131	PRKAA1	P13569	737	S	EPLERRLSLVPDSEQ	HOMO SAPIENS	GPS	CAMKL	CAMK
Q5EG47	AMPKA1	P48787	151	S	TLRRVRISADAMMQA	MOUSE	PSP	CAMKL	CAMK
Q5EG47	AMPKA1	Q60949	700	S	KKLHSSSSVPNFLKF	MOUSE	PSP	CAMKL	CAMK
Q5EG47	AMPKA1	Q80T41	783	S	VTSVNQASTSRLEGL	MOUSE	PSP	CAMKL	CAMK
Q5EG47	AMPKA1	Q60949	231	S	RPMRKSFSQPGLRSL	MOUSE	PSP	CAMKL	CAMK
Q5EG47	AMPKA1	Q60949	499	T	NRAKRSLTESLESIL	MOUSE	PSP	CAMKL	CAMK
Q5EG47	AMPKA1	Q9UQ84	746	S	PGLYKSSSADSLSTT	MOUSE	PSP	CAMKL	CAMK
Q5EG47	AMPKA1	Q4JK59	97	S	GGIKRTVSEPSLSGL	MOUSE	PSP	CAMKL	CAMK
Q5EG47	AMPKA1	Q60949	621	S	RKLMRYHSVSTETPH	MOUSE	PSP	CAMKL	CAMK
Q5EG47	AMPKA1	O88447	520	S	ESMEKRRSRESLNMD	MOUSE	PSP	CAMKL	CAMK
Q5EG47	AMPKA1	Q9CUN6	148	S	DRIGGGGSVVDCRGL	MOUSE	PSP	CAMKL	CAMK
Q5EG47	AMPKA1	Q8CI51	177	S	TPLHLSASGLHVSAN	MOUSE	PSP	CAMKL	CAMK
Q5EG47	AMPKA1	P48787	23	S	PAPVRRRSSANYRAY	MOUSE	PSP	CAMKL	CAMK
Q5EG47	AMPKA1	Q60949	253	T	DASLRSSTFSSFDND	MOUSE	PSP	CAMKL	CAMK
Q5EG47	AMPKA1	Q6PCP5	129	S	GRLKRERSMSENAVR	MOUSE	PSP	CAMKL	CAMK
Q5EG47	AMPKA1	Q6PCP5	146	S	GQLVRNDSIVTPSPP	MOUSE	PSP	CAMKL	CAMK
Q5EG47	AMPKA1	Q60949	660	S	PRLNPSASSPNFFKY	MOUSE	PSP	CAMKL	CAMK
Q5EG47	AMPKA1	Q60949	590	T	AFRRRANTLSHFPVE	MOUSE	PSP	CAMKL	CAMK
Q5EG47	AMPKA1	P27546	914	S	SVRSKVGSTENIKHQ	MOUSE	PSP	CAMKL	CAMK
Q5EG47	PRKAA1	P04049	621	S	PKINRSASEPSLHRA	MUS MUSCULUS	GPS	CAMKL	CAMK
Q5EG47	PRKAA1	P33778	36	S	RKRSRKESYSIYVYK	MUS MUSCULUS	GPS	CAMKL	CAMK
Q5EG47	PRKAA1	Q8CIN4	20	S	APPVRMSSTIFSTGG	MUS MUSCULUS	GPS	CAMKL	CAMK
Q5EG47	PRKAA1	P10853	36	S	RKRSRKESYSVYVYK	MUS MUSCULUS	GPS	CAMKL	CAMK
Q5EG47	PRKAA1	P49674	389	S	RGAPANVSSSDLTGR	MUS MUSCULUS	GPS	CAMKL	CAMK
Q5EG47	PRKAA1	P04049	259	S	SQRQRSTSTPNVHMV	MUS MUSCULUS	GPS	CAMKL	CAMK
Q5EG47	PRKAA1	P13405	804	S	IYISPLKSPYKISEG	MUS MUSCULUS	GPS	CAMKL	CAMK
Q5EG47	PRKAA1	P47856	259	S	CGLSRVDSTTCLFPV	MUS MUSCULUS	GPS	CAMKL	CAMK
Q5EG47	PRKAA1	Q8VBU5	304	S	KKLMHSSSLNNTSIS	MUS MUSCULUS	GPS	CAMKL	CAMK
Q5EG47	PRKAA1	Q9Z1T6	307	S	PARNRSASITNLSLD	MUS MUSCULUS	GPS	CAMKL	CAMK
Q5EG47	PRKAA1	Q6PCP5-4	129	S	GRLKRERSMSENAVR	MUS MUSCULUS	GPS	CAMKL	CAMK
Q5EG47	PRKAA1	Q9D142	141	T	TDLRRVATYMSGVGL	MUS MUSCULUS	GPS	CAMKL	CAMK
Q5EG47	PRKAA1	Q6PCP5-4	146	S	GQLVRNDSMYGISNL	MUS MUSCULUS	GPS	CAMKL	CAMK
Q5EG47	PRKAA1	P53996	173	T	GHLARECTIEATA**	MUS MUSCULUS	GPS	CAMKL	CAMK
Q5EG47	PRKAA1	P55014	126	S	GPKVNRPSLLEIHEQ	MUS MUSCULUS	GPS	CAMKL	CAMK
Q5EG47	PRKAA1	P54310	559	S	ESMRRSVSEAALAQP	MUS MUSCULUS	GPS	CAMKL	CAMK
Q5EG47	PRKAA1	P62897	29	T	EKGGKHKTGPNLHGL	MUS MUSCULUS	GPS	CAMKL	CAMK
Q5EG47	PRKAA1	Q8BJ56	406	S	VELRRAQSLPSVPLS	MUS MUSCULUS	GPS	CAMKL	CAMK
Q5EG47	PRKAA1	Q9Z1T6	48	S	PFKSAYSSFVNLFRF	MUS MUSCULUS	GPS	CAMKL	CAMK
P54645	AMPKA1	P55011	77	S	RPLGPTPSQSRFQVD	RAT	PSP	CAMKL	CAMK
P54645	AMPKA1	P48787	151	S	TLRRVRISADAMMQA	RAT	PSP	CAMKL	CAMK
P54645	AMPKA1	P48787	23	S	PAPVRRRSSANYRAY	RAT	PSP	CAMKL	CAMK
P54645	AMPKA1	Q5XIT8	199	S	KPYSAKYSAARSVPA	RAT	PSP	CAMKL	CAMK
P54645	PRKAA1	P54645	496	S	ATPQRSGSISNYRSC	RATTUS NORVEGICUS	GPS	CAMKL	CAMK
P54645	PRKAA1	P46414	170	T	QNKRANRTEENVSDG	RATTUS NORVEGICUS	GPS	CAMKL	CAMK
P54645	PRKAA1	Q62600	1176	S	TSRIRTQSFSLQERQ	RATTUS NORVEGICUS	GPS	CAMKL	CAMK
P54645	PRKAA1	O08623	293	S	SSCSSEVSKPDGAGE	RATTUS NORVEGICUS	GPS	CAMKL	CAMK
P54645	PRKAA1	P80386	101	S	SGSFNNWSKLPLTRS	RATTUS NORVEGICUS	GPS	CAMKL	CAMK
P54645	PRKAA1	P80386	108	S	SKLPLTRSQNNFVAI	RATTUS NORVEGICUS	GPS	CAMKL	CAMK
P54645	PRKAA1	P54645	269	T	VDPMKRATIKDIREH	RATTUS NORVEGICUS	GPS	CAMKL	CAMK
P54645	PRKAA1	Q16875	461	S	NPLMRRNSVTPLASP	RATTUS NORVEGICUS	GPS	CAMKL	CAMK
P54645	PRKAA1	P46414	83	S	WQEVERGSLPEFYYR	RATTUS NORVEGICUS	GPS	CAMKL	CAMK
P54645	PRKAA1	Q9JJH5	469	S	PVRMRRNSFTPLSSS	RATTUS NORVEGICUS	GPS	CAMKL	CAMK
P54645	PRKAA1	P41235	313	S	GKIKRLRSQVQVSLE	RATTUS NORVEGICUS	GPS	CAMKL	CAMK
P54645	PRKAA1	P11497	1215	S	YGMTHVASVSDVLLD	RATTUS NORVEGICUS	GPS	CAMKL	CAMK
P54645	PRKAA1	Q8CI51	177	S	TPLHLSASGLHVSAN	RATTUS NORVEGICUS	GPS	CAMKL	CAMK
P54645	PRKAA1	P13834	8	S	MPLSRTLSVSSLPGL	RATTUS NORVEGICUS	GPS	CAMKL	CAMK
P54645	PRKAA1	P46414	197	T	KPGLRRQT*******	RATTUS NORVEGICUS	GPS	CAMKL	CAMK
P54645	PRKAA1	P54645	183	T	SDGEFLRTSCGSPNY	RATTUS NORVEGICUS	GPS	CAMKL	CAMK
P54645	PRKAA1	P80386	25	S	KTPRRDSSGGTKDGD	RATTUS NORVEGICUS	GPS	CAMKL	CAMK
P54645	PRKAA1	Q62600	494	T	TGITRKKTFKEVANA	RATTUS NORVEGICUS	GPS	CAMKL	CAMK
P54645	PRKAA1	Q3U182	171	S	SALNRTSSDSALHTS	RATTUS NORVEGICUS	GPS	CAMKL	CAMK
P54645	PRKAA1	P11497	79	S	FHMRSSMSGLHLVKQ	RATTUS NORVEGICUS	GPS	CAMKL	CAMK
P54645	PRKAA1	O15151	342	S	SKLTHSLSTSDITAI	RATTUS NORVEGICUS	GPS	CAMKL	CAMK
P54645	PRKAA1	P80386	24	S	HKTPRRDSSGGTKDG	RATTUS NORVEGICUS	GPS	CAMKL	CAMK
P54645	PRKAA1	P80386	182	S	DVSELSSSPPGPYHQ	RATTUS NORVEGICUS	GPS	CAMKL	CAMK
P54645	PRKAA1	P11497	1200	S	IPTLNRMSFASNLNH	RATTUS NORVEGICUS	GPS	CAMKL	CAMK
P54645	PRKAA1	P35569	789	S	QHLRLSSSSGRLRYT	RATTUS NORVEGICUS	GPS	CAMKL	CAMK
P54645	PRKAA1	P80386	96	S	KEVYLSGSFNNWSKL	RATTUS NORVEGICUS	GPS	CAMKL	CAMK
P54646	AMPKA2	P02340	18	S	ISLELPLSQETFSGL	HUMAN	PSP	CAMKL	CAMK
P54646	AMPKA2	Q9H902	152	S	SERLRSFSMQDLTTI	HUMAN	PSP	CAMKL	CAMK
P54646	AMPKA2	Q9H2X6	121	S	LMRRSTVSLLDTYQK	HUMAN	PSP	CAMKL	CAMK
P54646	AMPKA2	Q9H2X6	119	T	HNLMRRSTVSLLDTY	HUMAN	PSP	CAMKL	CAMK
P54646	AMPKA2	O70343	538	S	SLFDVSPSCSSFNSP	HUMAN	PSP	CAMKL	CAMK
P54646	AMPKA2	O88487	81	S	PIVPPPMSPSSKSVS	HUMAN	PSP	CAMKL	CAMK
P54646	AMPKA2	P15919	528	S	PPLKNVSSRTDVGII	HUMAN	PSP	CAMKL	CAMK
P54646	AMPKA2	Q9H2X6	1114	T	APAALGSTGTVAHLV	HUMAN	PSP	CAMKL	CAMK
P54646	AMPKA2	Q9NSK0	590	S	SNMKRAASLNYLNQP	HUMAN	PSP	CAMKL	CAMK
P54646	AMPKA2	O70343	177	T	NHTHRIRTNPAIVKT	HUMAN	PSP	CAMKL	CAMK
P54646	AMPKA2	Q9BRK0	150	S	SEKLRSFSMQDLTLI	HUMAN	PSP	CAMKL	CAMK
P54646	AMPKA2	Q86TI0	596	T	AFRRRANTLSHFPIE	HUMAN	PSP	CAMKL	CAMK
P54646	AMPKA2	Q8BYJ6	711	S	PSLHTSFSAPSFTAP	HUMAN	PSP	CAMKL	CAMK
P54646	AMPKA2	Q8R0I0	680	S	SDLKPRVSFYFFVTS	HUMAN	PSP	CAMKL	CAMK
P54646	AMPKA2	Q9GZY8	172	S	GQLVRNDSLWHRSDS	HUMAN	PSP	CAMKL	CAMK
P54646	AMPKA2	Q8N2F6	45	S	LGIRSSKSAGALEEG	HUMAN	PSP	CAMKL	CAMK
P54646	PRKAA2	Q9BXM7	284	S	VLRAFTSSVPLLPGA	HOMO SAPIENS	GPS	CAMKL	CAMK
P54646	PRKAA2	P15387	444	S	ERAKRNGSIVSMNMK	HOMO SAPIENS	GPS	CAMKL	CAMK
P54646	PRKAA2	P08151	408	S	GPLPRAPSISTVEPK	HOMO SAPIENS	GPS	CAMKL	CAMK
P54646	PRKAA2	P28562	334	S	AVLDRGTSTTTVFNF	HOMO SAPIENS	GPS	CAMKL	CAMK
P54646	PRKAA2	P15387	541	S	SKMAKTQSQPILNTK	HOMO SAPIENS	GPS	CAMKL	CAMK
P54646	PRKAA2	Q9BXM7	228	S	MWNISAGSSSEAILN	HOMO SAPIENS	GPS	CAMKL	CAMK
P54646	PRKAA2	O43524	399	S	DNITLPPSQPSPTGG	HOMO SAPIENS	GPS	CAMKL	CAMK
P54646	PRKAA2	O43524	626	S	SLECDMESIIRSELM	HOMO SAPIENS	GPS	CAMKL	CAMK
P54646	PRKAA2	P11103	177	S	LGFRPEYSASQLKGF	HOMO SAPIENS	GPS	CAMKL	CAMK
P54646	PRKAA2	O43524	179	T	SSPDKRLTLSQIYEW	HOMO SAPIENS	GPS	CAMKL	CAMK
P54646	PRKAA2	P08151	1074	T	QRGSSGHTPPPSGPP	HOMO SAPIENS	GPS	CAMKL	CAMK
P54646	PRKAA2	Q9UQL6	259	S	FPLRKTASEPNLKVR	HOMO SAPIENS	GPS	CAMKL	CAMK
P54646	PRKAA2	Q9BZL4	452	S	AGLQRSASSSWLEGT	HOMO SAPIENS	GPS	CAMKL	CAMK
P54646	PRKAA2	Q9UQB8	366	S	KTLPRSSSMAAGLER	HOMO SAPIENS	GPS	CAMKL	CAMK
P54646	PRKAA2	P08151	102	S	LQTVIRTSPSSLVAF	HOMO SAPIENS	GPS	CAMKL	CAMK
P54646	PRKAA2	O43524	413	S	GLMQRSSSFPYTTKG	HOMO SAPIENS	GPS	CAMKL	CAMK
P54646	PRKAA2	P05549	219	S	CSVPGRLSLLSSTSK	HOMO SAPIENS	GPS	CAMKL	CAMK
P54646	PRKAA2	Q9BXM7	495	S	ALLQREASKRPSARV	HOMO SAPIENS	GPS	CAMKL	CAMK
P54646	PRKAA2	P09874	177	S	LGFRPEYSASQLKGF	HOMO SAPIENS	GPS	CAMKL	CAMK
P54646	PRKAA2	O14920	177	S	AKELDQGSLCTSFVG	HOMO SAPIENS	GPS	CAMKL	CAMK
P54646	PRKAA2	Q8BRK8	172	T	SDGEFLRTSCGSPNY	HOMO SAPIENS	GPS	CAMKL	CAMK
P54646	PRKAA2	Q9UQL6	498	S	RPLSRTQSSPLPQSP	HOMO SAPIENS	GPS	CAMKL	CAMK
P54646	PRKAA2	O43524	588	S	QTLSDSLSGSSLYST	HOMO SAPIENS	GPS	CAMKL	CAMK
P54646	PRKAA2	Q13393	505	S	GSVKRVTSGPSLGSL	HOMO SAPIENS	GPS	CAMKL	CAMK
P54646	PRKAA2	O00418	398	S	DSLPSSPSSATPHSQ	HOMO SAPIENS	GPS	CAMKL	CAMK
P54646	PRKAA2	O14920	181	S	DQGSLCTSFVGTLQY	HOMO SAPIENS	GPS	CAMKL	CAMK
P54646	PRKAA2	O43524	555	S	RALSNSVSNMGLSES	HOMO SAPIENS	GPS	CAMKL	CAMK
P54646	PRKAA2	P30260	379	S	NALPRRSSRLFTSDS	HOMO SAPIENS	GPS	CAMKL	CAMK
P54646	PRKAA2	Q13085	80	S	LHIRSSMSGLHLVKQ	HOMO SAPIENS	GPS	CAMKL	CAMK
P54646	PRKAA2	P70460	317	S	TTLPRMKSSSSVTTS	HOMO SAPIENS	GPS	CAMKL	CAMK
P54646	PRKAA2	Q92819	110	T	LQSVKRLTYPGIKVV	HOMO SAPIENS	GPS	CAMKL	CAMK
P54646	PRKAA2	Q13177	20	S	APPVRMSSTIFSTGG	HOMO SAPIENS	GPS	CAMKL	CAMK
Q8BRK8	AMPKA2	P34056	219	S	CSVPGRLSLLSSTSK	MOUSE	PSP	CAMKL	CAMK
Q8BRK8	PRKAA2	Q60949	700	S	KKLHSSSSVPNFLKF	MUS MUSCULUS	GPS	CAMKL	CAMK
Q8BRK8	PRKAA2	O88351	181	S	DQGSLCTSFVGTLQY	MUS MUSCULUS	GPS	CAMKL	CAMK
Q8BRK8	PRKAA2	Q8BYJ6	711	S	PSLHTSFSAPSFTAP	MUS MUSCULUS	GPS	CAMKL	CAMK
Q8BRK8	PRKAA2	P02340	18	S	ISLELPLSQETFSGL	MUS MUSCULUS	GPS	CAMKL	CAMK
Q8BRK8	PRKAA2	P47856	259	S	CGLSRVDSTTCLFPV	MUS MUSCULUS	GPS	CAMKL	CAMK
Q8BRK8	PRKAA2	Q60949	231	S	RPMRKSFSQPGLRSL	MUS MUSCULUS	GPS	CAMKL	CAMK
Q8BRK8	PRKAA2	O88351	177	S	AKELDQGSLCTSFVG	MUS MUSCULUS	GPS	CAMKL	CAMK
Q8BRK8	PRKAA2	Q60949	660	S	PRLNPSASSPNFFKY	MUS MUSCULUS	GPS	CAMKL	CAMK
Q8BRK8	PRKAA2	Q5SWU9	79	S	FHMRSSMSGLHLVKQ	MUS MUSCULUS	GPS	CAMKL	CAMK
Q09137	AMPK	Q91XJ1	88	S	IPPARMMSTESANSF	RAT	Uniprot	CAMKL	CAMK
Q09137	AMPK	Q91XJ1	91	S	ARMMSTESANSFTLI	RAT	Uniprot	CAMKL	CAMK
Q09137	AMPK	Q91XJ1	94	S	MSTESANSFTLIGEA	RAT	Uniprot	CAMKL	CAMK
Q09137	AMPK	Q3LRZ1	171	S	SALNRTSSDSALHTS	RAT	Uniprot	CAMKL	CAMK
Q09137	AMPK	Q32Q86	71	S	ANLRKLNSRLFVIRG	RAT	Uniprot	CAMKL	CAMK
Q09137	AMPK	Q32Q86	280	S	YKKVKKNSSPPLSLY	RAT	Uniprot	CAMKL	CAMK
Q09137	AMPK	P70531	397	S	DSLPSSPSSATPHSQ	RAT	Uniprot	CAMKL	CAMK
Q09137	AMPK	Q91XQ2	25	S	LELLLAGSRPELGRW	RAT	Uniprot	CAMKL	CAMK
Q09137	AMPK	O35552	490	S	NPLMRRNSVTPLASP	RAT	Uniprot	CAMKL	CAMK
Q09137	AMPK	A2RRU1	8	S	MPLSRSLSMSSLPGL	RAT	Uniprot	CAMKL	CAMK
Q09137	AMPK	Q00715	37	S	RKRSRKESYSVYVYK	RAT	Uniprot	CAMKL	CAMK
Q09137	AMPK	P51639	871	S	SHMVHNRSKINLQDL	RAT	Uniprot	CAMKL	CAMK
Q09137	AMPK	P22449	313	S	GKIKRLRSQVQVSLE	RAT	Uniprot	CAMKL	CAMK
Q09137	AMPK	P35570	789	S	QHLRLSSSSGRLRYT	RAT	Uniprot	CAMKL	CAMK
Q09137	AMPK	Q8VIP2	568	S	TLLRPPESPDAVPEI	RAT	Uniprot	CAMKL	CAMK
Q09137	AMPK	Q62600	494	T	TGITRKKTFKEVANA	RAT	Uniprot	CAMKL	CAMK
Q09137	AMPK	Q62600	1176	S	TSRIRTQSFSLQERQ	RAT	Uniprot	CAMKL	CAMK
Q09137	AMPK	P10361	15	S	MSIELPLSQETFSCL	RAT	Uniprot	CAMKL	CAMK
Q09137	AMPK	O88763	163	T	PTRTPGRTSSTLSED	RAT	Uniprot	CAMKL	CAMK
Q09137	AMPK	O88763	165	S	RTPGRTSSTLSEDQM	RAT	Uniprot	CAMKL	CAMK
Q09137	AMPK	Q9QYK2	176	T	NHTHRIRTNPAIVKT	RAT	Uniprot	CAMKL	CAMK
Q09137	AMPK	Q9QYK2	537	S	SLFDVSPSCSSFNSP	RAT	Uniprot	CAMKL	CAMK
Q09137	AMPK	P55016	126	S	GPKVNRPSLQEIHEQ	RAT	Uniprot	CAMKL	CAMK
Q09137	AMPK	P56720	389	S	RSAHKSKSLKDLVSA	RAT	Uniprot	CAMKL	CAMK
Q09137	AMPKA2	Q14940	851	S	SLAKAGRSRSESSAD	RAT	PSP	CAMKL	CAMK
Q09137	AMPKA2	Q14940	620	S	RRYKASCSRHFISED	RAT	PSP	CAMKL	CAMK
Q09137	AMPKA2	Q14940	575	S	VTNLLRESGSGACLD	RAT	PSP	CAMKL	CAMK
Q09137	AMPKA2	Q14940	618	S	PRRRYKASCSRHFIS	RAT	PSP	CAMKL	CAMK
Q09137	AMPKA2	Q14940	577	S	NLLRESGSGACLDLQ	RAT	PSP	CAMKL	CAMK
Q09137	AMPKA2	Q14940	856	S	GRSRSESSADLPQQQ	RAT	PSP	CAMKL	CAMK
Q09137	AMPKA2	Q14940	853	S	AKAGRSRSESSADLP	RAT	PSP	CAMKL	CAMK
Q09137	AMPKA2	Q14940	855	S	AGRSRSESSADLPQQ	RAT	PSP	CAMKL	CAMK
Q09137	PRKAA2	O70343	177	T	NHTHRIRTNPAIVKT	RATTUS NORVEGICUS	GPS	CAMKL	CAMK
Q09137	PRKAA2	P11497	1215	S	YGMTHVASVSDVLLD	RATTUS NORVEGICUS	GPS	CAMKL	CAMK
Q09137	PRKAA2	O70343	538	S	SLFDVSPSCSSFNSP	RATTUS NORVEGICUS	GPS	CAMKL	CAMK
Q09137	PRKAA2	P11497	79	S	FHMRSSMSGLHLVKQ	RATTUS NORVEGICUS	GPS	CAMKL	CAMK
Q09137	PRKAA2	P11497	1200	S	IPTLNRMSFASNLNH	RATTUS NORVEGICUS	GPS	CAMKL	CAMK
P00522	ABL	P23645	367	Y	GNYCQNLYTAPPLSS	DROME	Uniprot	Abl	TK
P00522	ABL	P23645	610	Y	PPPPMLMYAPPPQPN	DROME	Uniprot	Abl	TK
P00522	ABL	P98081	112	Y	EKTGDSLYHHPVHKI	DROME	Uniprot	Abl	TK
P00522	ABL	P98081	483	Y	RPYVDKKYFFQELKN	DROME	Uniprot	Abl	TK
P00522	ABL	P98081	1604	Y	RSFDRTAYERSSYGP	DROME	Uniprot	Abl	TK
P00522	ABL	P98081	1609	Y	TAYERSSYGPPPPIY	DROME	Uniprot	Abl	TK
P00522	ABL	P98081	1643	Y	ERDRDREYRDYARPS	DROME	Uniprot	Abl	TK
P00522	ABL	P98081	1646	Y	RDREYRDYARPSYDF	DROME	Uniprot	Abl	TK
P00522	ABL	P98081	1655	Y	RPSYDFDYENVYEER	DROME	Uniprot	Abl	TK
P00522	ABL	P98081	1681	Y	RGGGDYLYDRERDRD	DROME	Uniprot	Abl	TK
P00522	ABL	P98081	1768	Y	RISGDIDYEQDSEQD	DROME	Uniprot	Abl	TK
P00522	ABL	P98081	1905	Y	GIRDNYDYICPGQRN	DROME	Uniprot	Abl	TK
P00519	ABL	O43602	70	Y	RYFKGIVYAVSSDRF	HUMAN	Uniprot	Abl	TK
P00519	ABL1	O00213	547	Y	VQKFQVYYLGNVPVA	HUMAN	Uniprot	Abl	TK
P00519	ABL1	P56945	249	Y	APGPQDIYDVPPVRG	HUMAN	Uniprot	Abl	TK
P00519	ABL1	P22681	700	Y	EGEEDTEYMTPSSRP	HUMAN	Uniprot	Abl	TK
P00519	ABL1	Q00535	15	Y	EKIGEGTYGTVFKAK	HUMAN	Uniprot	Abl	TK
P00519	ABL1	Q9BZL6	438	Y	NNTTNRYYKEIPLSE	HUMAN	Uniprot	Abl	TK
P00519	ABL1	Q9BZL6	717	Y	SVVGTPAYLAPEVLL	HUMAN	Uniprot	Abl	TK
P00519	ABL1	Q70E73	426	Y	LLRASGIYYVPKGKA	HUMAN	Uniprot	Abl	TK
P00519	ABL1	Q70E73	456	Y	NVYYGQDYRNKYKAP	HUMAN	Uniprot	Abl	TK
P00519	ABL1	Q70E73	1226	Y	GGSHISGYATLRRGP	HUMAN	Uniprot	Abl	TK
P00519	ABL1	Q13671	36	Y	KPAQDPLYDVPNASG	HUMAN	Uniprot	Abl	TK
P00519	ABL1	Q9BX66	536	Y	RAEPKSIYEYQPGKS	HUMAN	Uniprot	Abl	TK
P00519	ABL1	Q9BX66	654	Y	SETPGYIYSSNFHAV	HUMAN	Uniprot	Abl	TK
P00519	ABL1	Q9BX66	1240	Y	LFSYQALYSYIPQND	HUMAN	Uniprot	Abl	TK
P00519	ABL1	Q05086	659	Y	GDSHPVLYQSLKDLL	HUMAN	Uniprot	Abl	TK
P00519	ABL	P46937	407	Y	SGLSMSSYSVPRTPD	HUMAN	PSP	Abl	TK
P00519	ABL	Q9UL17	305	Y	QFIAVTAYQNAEITQ	HUMAN	PSP	Abl	TK
P00519	ABL	Q15746	1449	Y	EKEPEVDYRTVTINT	HUMAN	PSP	Abl	TK
P00519	ABL	O15350	99	Y	SVPTHSPYAQPSSTF	HUMAN	PSP	Abl	TK
P00519	ABL	O94875-2	59	Y	RPFSPSAYSLPASLN	HUMAN	PSP	Abl	TK
P00519	ABL	P36895	458	Y	EEYQLPYYNMVPSDP	HUMAN	PSP	Abl	TK
P00519	ABL	Q6ZUJ8	513	Y	LGQEEDVYHTVDDDE	HUMAN	PSP	Abl	TK
P00519	ABL	P09619	970	Y	GEGYKKKYQQVDEEF	HUMAN	PSP	Abl	TK
P00519	ABL	P46108	221	Y	GGPEPGPYAQPSVNT	HUMAN	PSP	Abl	TK
P00519	ABL	P55211	153	Y	RGNADLAYILSMEPC	HUMAN	PSP	Abl	TK
P00519	ABL	Q8IZP0	213	Y	PPTVPNDYMTSPARL	HUMAN	PSP	Abl	TK
P00519	ABL	Q7Z434	30	Y	DVVEILPYLPCLTAR	HUMAN	PSP	Abl	TK
P00519	ABL	Q9UPY6	151	Y	KKDGLKFYTDPSYFF	HUMAN	PSP	Abl	TK
P00519	ABL	P09619	686	Y	IITEYCRYGDLVDYL	HUMAN	PSP	Abl	TK
P00519	ABL	Q15746	792	Y	QPWHAGQYEILLKNR	HUMAN	PSP	Abl	TK
P00519	ABL	Q15746	464	Y	QEGSIEVYEDAGSHY	HUMAN	PSP	Abl	TK
P00519	ABL	P37840	125	Y	VDPDNEAYEMPSEEG	HUMAN	PSP	Abl	TK
P00519	ABL	Q15746	231	Y	NQDDVGVYTCLVVNG	HUMAN	PSP	Abl	TK
P00519	ABL	Q15746	846	Y	DGGGSDRYGSLRPGW	HUMAN	PSP	Abl	TK
P00519	ABL	Q6ZUJ8	594	Y	DRPQSSIYDPFAGMK	HUMAN	PSP	Abl	TK
P00519	ABL	Q9UPN9	1048	Y	MMKVVQVYADTQEIN	HUMAN	PSP	Abl	TK
P00519	ABL	Q9UL17	220	Y	SMPGNRLYVHPDSPN	HUMAN	PSP	Abl	TK
P00519	ABL	P37231	78	Y	SSISTPHYEDIPFTR	HUMAN	PSP	Abl	TK
P00519	ABL	P35235	542	Y	SKRKGHEYTNIKYSL	HUMAN	PSP	Abl	TK
P00519	ABL	P36895	457	Y	VEEYQLPYYNMVPSD	HUMAN	PSP	Abl	TK
P00519	ABL	Q9UPY6	486	Y	SRRIAVEYSDSDDDS	HUMAN	PSP	Abl	TK
P00519	ABL	Q06609	54	Y	HTVEAVAYAPKKELI	HUMAN	PSP	Abl	TK
P00519	ABL	P46527	187	T	NAGSVEQTPKKPGLR	HUMAN	PSP	Abl	TK
P00519	ABL	P56962	157	Y	SQSLTQIYALPEIPQ	HUMAN	PSP	Abl	TK
P00519	ABL	P37231	102	Y	YDLKLQEYQSAIKVE	HUMAN	PSP	Abl	TK
P00519	ABL	O75496	150	Y	EVAEHVQYMAELIER	HUMAN	PSP	Abl	TK
P00519	ABL	O94875-2	573	Y	NTKGAEDYPDPPIPH	HUMAN	PSP	Abl	TK
P00519	ABL	Q9UJM3	394	Y	KKVSSTHYYLLPERP	HUMAN	PSP	Abl	TK
P00519	ABL	Q03135	14	Y	VDSEGHLYTVPIREQ	HUMAN	PSP	Abl	TK
P00519	ABL	P63244	52	Y	LTRDETNYGIPQRAL	HUMAN	PSP	Abl	TK
P00519	ABL	O94875-2	175	Y	YTYNAGLYNPPYSAQ	HUMAN	PSP	Abl	TK
P00519	ABL	P42684	261	Y	GLVTTLHYPAPKCNK	HUMAN	PSP	Abl	TK
P00519	ABL	Q6ZUJ8	570	Y	QERPGNFYVSSESIR	HUMAN	PSP	Abl	TK
P00519	ABL	Q14653	292	Y	RLGHCHTYWAVSEEL	HUMAN	PSP	Abl	TK
P00519	ABL	Q6ZUJ8	694	Y	AKVEFGVYESGPRKS	HUMAN	PSP	Abl	TK
P00519	ABL	P43351	104	Y	DLNNGKFYVGVCAFV	HUMAN	PSP	Abl	TK
P00519	ABL	Q9UPY6	337	Y	LPAQIIEYYNPSGPP	HUMAN	PSP	Abl	TK
P00519	ABL	Q9UL17	266	Y	VLQSLHKYQPRLHIV	HUMAN	PSP	Abl	TK
P00519	ABL	Q15746	1635	Y	VAPEVINYEPIGYAT	HUMAN	PSP	Abl	TK
P00519	ABL	Q6ZUJ8	553	Y	QLPDNEPYIFKVFAE	HUMAN	PSP	Abl	TK
P00519	ABL	O60234	104	Y	KPEQQMMYAGSKNRL	HUMAN	PSP	Abl	TK
P00519	ABL	O14818	153	Y	QTDPSGTYHAWKANA	HUMAN	PSP	Abl	TK
P00519	ABL	Q9UPN9	524	Y	QHMQQQVYAQKHQQL	HUMAN	PSP	Abl	TK
P00519	ABL	O94875-2	50	Y	AVSPMSYYQRPFSPS	HUMAN	PSP	Abl	TK
P00519	ABL	Q15746	611	Y	KSSRKSEYLLPVAPS	HUMAN	PSP	Abl	TK
P00519	ABL	O94875-2	164	Y	PDDDTDMYNTPYTYN	HUMAN	PSP	Abl	TK
P00519	ABL	Q15746	556	Y	LNGQPIQYARSTCEA	HUMAN	PSP	Abl	TK
P00519	ABL	Q7Z434	71	Y	RRPGWVEYFIAALRG	HUMAN	PSP	Abl	TK
P00519	ABL	P09619	934	Y	AHASDEIYEIMQKCW	HUMAN	PSP	Abl	TK
P00519	ABL	Q9UJM3	395	Y	KVSSTHYYLLPERPP	HUMAN	PSP	Abl	TK
P00519	ABL	Q9UPN9	610	Y	PRHSGPQYSMMQPHL	HUMAN	PSP	Abl	TK
P00519	ABL	Q9UPY6	248	Y	HASDVTDYSYPATPN	HUMAN	PSP	Abl	TK
P00519	ABL	Q15746	1575	Y	QISEGVEYIHKQGIV	HUMAN	PSP	Abl	TK
P00519	ABL	Q15118	243	Y	ARRLCDLYYINSPEL	HUMAN	PSP	Abl	TK
P00519	ABL	P52566	130	Y	LKYVQHTYRTGVKVD	HUMAN	PSP	Abl	TK
P00519	ABL	P12532	153	Y	ASKIRSGYFDERYVL	HUMAN	PSP	Abl	TK
P00519	ABL	Q92993	44	Y	ISGRKLFYVHYIDFN	HUMAN	PSP	Abl	TK
P00519	ABL	Q7Z434	9	Y	PFAEDKTYKYICRNF	HUMAN	PSP	Abl	TK
P00519	ABL	P35235	580	Y	REDSARVYENVGLMQ	HUMAN	PSP	Abl	TK
P00519	ABL1	O15162	74	Y	PVYNQPVYNQPVGAA	HUMAN	PhosphoELM	Abl	TK
P00519	ABL1	O15162	69	Y	PVPNQPVYNQPVYNQ	HUMAN	PhosphoELM	Abl	TK
P00519	ABL1	P00519	393	Y	RLMTGDTYTAHAGAK	HUMAN	PhosphoELM	Abl	TK
P00519	ABL1	P04083	21	Y	IENEEQEYVQTVKSS	HUMAN	PhosphoELM	Abl	TK
P00519	ABL1	P11387	268	Y	AKMLDHEYTTKEIFR	HUMAN	PhosphoELM	Abl	TK
P00519	ABL1	P15941	1243	Y	NGGSSLSYTNPAVAA	HUMAN	PhosphoELM	Abl	TK
P00519	ABL1	P25963	305	Y	FTEDELPYDDCVFGG	HUMAN	PhosphoELM	Abl	TK
P00519	ABL1	P46109	207	Y	IPEPAHAYAQPQTTT	HUMAN	PhosphoELM	Abl	TK
P00519	ABL1	Q00987	394	Y	QSQESEDYSQPSTSS	HUMAN	PhosphoELM	Abl	TK
P00519	ABL1	Q06187	223	Y	LKKVVALYDYMPMNA	HUMAN	PhosphoELM	Abl	TK
P00519	ABL1	Q06609	315	Y	ETRICKIYDSPCLPE	HUMAN	PhosphoELM	Abl	TK
P00519	ABL1	P11274	360	Y	VSPSPTTYRMFRDKS	HUMAN	PhosphoELM	Abl	TK
P00519	ABL1	P11274	177	Y	ADAEKPFYVNVEFHH	HUMAN	PhosphoELM	Abl	TK
P00519	ABL1	Q99638	28	Y	SRIGDELYLEPLEDG	HUMAN	PhosphoELM	Abl	TK
P00519	ABL1	O43586	345	Y	PERNEGVYTAIAVQE	HUMAN	PhosphoELM	Abl	TK
P00519	ABL1	P29350	536	Y	QKGQESEYGNITYPP	HUMAN	PhosphoELM	Abl	TK
P00519	ABL1	P29350	564	Y	SKHKEDVYENLHTKN	HUMAN	PhosphoELM	Abl	TK
P00519	ABL1	Q15139	502	Y	TTANVVYYVGENVVN	HUMAN	PhosphoELM	Abl	TK
P00519	ABL1	Q15139	463	Y	NDTGSRYYKEIPLSE	HUMAN	PhosphoELM	Abl	TK
P00519	ABL1	Q15139	432	Y	KEGWMVHYTSKDTLR	HUMAN	PhosphoELM	Abl	TK
P00519	ABL1	P04040	231	Y	GEAVYCKFHYKT	HUMAN	PhosphoELM	Abl	TK
P00519	ABL1	P04040	386	Y	YRARVANYQRDGPMC	HUMAN	PhosphoELM	Abl	TK
P00519	ABL1	Q9NRQ2	88	Y	VRYQPGKYPMPNQSV	HUMAN	PhosphoELM	Abl	TK
P00519	ABL1	Q9NRQ2	83	Y	GGIHPVRYQPGKYPM	HUMAN	PhosphoELM	Abl	TK
P00519	ABL1	P07203	96	Y	EILNSLKYVRPGGGF	HUMAN	PhosphoELM	Abl	TK
P00519	ABL1	Q9Y6W5	150	Y	GKEALKFYTDPSYFF	HUMAN	PhosphoELM	Abl	TK
P00519	ABL1	P35222	86	Y	VADIDGQYAMTRAQR	HOMO SAPIENS	GPS	Abl	TK
P00519	ABL1	P17275	188	Y	VYTNLSSYSPASASS	HOMO SAPIENS	GPS	Abl	TK
P00519	ABL1	P55211	397	Y	AVSVKGIYKQMPGCF	HOMO SAPIENS	GPS	Abl	TK
P00519	ABL1	P50402	167	Y	AYQSITHYRPVSASR	HOMO SAPIENS	GPS	Abl	TK
P00519	ABL1	Q13188	81	Y	MQQCDSPYVVKYYGS	HOMO SAPIENS	GPS	Abl	TK
P00519	ABL1	Q5MYA0	1575	Y	QISEGVEYIHKQGIV	HOMO SAPIENS	GPS	Abl	TK
P00519	ABL1	P09215	155	Y	IKQAKIHYIKNHEFI	HOMO SAPIENS	GPS	Abl	TK
P00519	ABL1	P00533	1016	Y	DVVDADEYLIPQQGF	HOMO SAPIENS	GPS	Abl	TK
P00519	ABL1	P46527	88	Y	KGSLPEFYYRPPRPP	HOMO SAPIENS	GPS	Abl	TK
P00519	ABL1	P00519	70	Y	PNLFVALYDFVASGD	HOMO SAPIENS	GPS	Abl	TK
P00519	ABL1	P17275	182	Y	GPEPPPVYTNLSSYS	HOMO SAPIENS	GPS	Abl	TK
P00519	ABL1	P16333	105	Y	VDPGERLYDLNMPAY	HOMO SAPIENS	GPS	Abl	TK
P00519	ABL1	P06400	805	Y	RIPGGNIYISPLKSP	HOMO SAPIENS	GPS	Abl	TK
P00519	ABL1	Q9H3D4	171	Y	AIPSNTDYPGPHSFD	HOMO SAPIENS	GPS	Abl	TK
P00519	ABL1	P46108	239	Y	NLQNGPIYARVIQKR	HOMO SAPIENS	GPS	Abl	TK
P00519	ABL1	P01106	74	Y	SGLCSPSYVAVTPFS	HOMO SAPIENS	GPS	Abl	TK
P00519	ABL1	NP_001005762	127	Y	QHPDPAWYQTWPGPG	HOMO SAPIENS	GPS	Abl	TK
P00519	ABL1	Q14847	171	Y	IPTSAPVYQQPQQQP	HOMO SAPIENS	GPS	Abl	TK
P00519	ABL1	P00519-2	412	Y	RLMTGDTYTAHAGAK	HOMO SAPIENS	GPS	Abl	TK
P00519	ABL1	Q9H7P9	489	Y	SEPVKDPYVMFPQNA	HOMO SAPIENS	GPS	Abl	TK
P00519	ABL1	Q14247	486	Y	YPAEDSTYDEYENDL	HOMO SAPIENS	GPS	Abl	TK
P00519	ABL1	P37840	39	Y	KTKEGVLYVGSKTKE	HOMO SAPIENS	GPS	Abl	TK
P00519	ABL1	Q6NZY6	261	Y	GLVTTLHYPAPKCNK	HOMO SAPIENS	GPS	Abl	TK
P00519	ABL1	Q62417-5	632	Y	LCSYQALYSYVPQND	HOMO SAPIENS	GPS	Abl	TK
P00519	ABL1	Q03468	932	Y	GANRVVIYDPDWNPS	HOMO SAPIENS	GPS	Abl	TK
P00519	ABL1	Q8TDY6	99	Y	SVPTHSPYAQPSSTF	HOMO SAPIENS	GPS	Abl	TK
P00519	ABL1	P23727	368	Y	STKMHGDYTLTLRKG	HOMO SAPIENS	GPS	Abl	TK
P00519	ABL1	P17931	118	Y	AGPLIVPYNLPLPGG	HOMO SAPIENS	GPS	Abl	TK
P00519	ABL1	O95433	223	Y	LTSPEELYRVFTTQE	HOMO SAPIENS	GPS	Abl	TK
P00519	ABL1	Q14498	95	Y	DRRFRGRYRSPYSGP	HOMO SAPIENS	GPS	Abl	TK
P00519	ABL1	P03372	219	Y	SIQGHNDYMCPATNQ	HOMO SAPIENS	GPS	Abl	TK
P00519	ABL1	P42768	291	Y	AETSKLIYDFIEDQG	HOMO SAPIENS	GPS	Abl	TK
P00519	ABL1	P35235	584	Y	REDSARVYENVGLMQ	HOMO SAPIENS	GPS	Abl	TK
P00519	ABL1	Q92769	222	Y	IGAGKGKYYAVNFPM	HOMO SAPIENS	GPS	Abl	TK
P00519	ABL1	P55317	429	Y	QALQYSPYGSTLPAS	HOMO SAPIENS	GPS	Abl	TK
P00519	ABL1	P53350	445	Y	DSTRLILYNDGDSLQ	HOMO SAPIENS	GPS	Abl	TK
P00519	ABL1	Q6P1J9	315	Y	KIDTMGTYHGMTLKS	HOMO SAPIENS	GPS	Abl	TK
P00519	ABL1	O00429	368	Y	CGGARICYIFHETFG	HOMO SAPIENS	GPS	Abl	TK
P00519	ABL1	Q62120	1007	Y	VLPQDKEYYKVKEPG	HOMO SAPIENS	GPS	Abl	TK
P00519	ABL1	P49023	118	Y	VGEEEHVYSFPNKQK	HOMO SAPIENS	GPS	Abl	TK
P00519	ABL1	P24270	386	Y	YRARVANYQRDGPMC	HOMO SAPIENS	GPS	Abl	TK
P00519	ABL1	P25490	254	Y	SPPDYSEYMTGKKLP	HOMO SAPIENS	GPS	Abl	TK
P00519	ABL1	Q921Q7	35	Y	KPSTDPLYDTPDTRG	HOMO SAPIENS	GPS	Abl	TK
P00519	ABL1	P24270	231	Y	NADGEAVYCKFHYKT	HOMO SAPIENS	GPS	Abl	TK
P00519	ABL1	Q00987	276	Y	SDEDDEVYQVTVYQA	HOMO SAPIENS	GPS	Abl	TK
P00519	ABL1	Q13535	291	Y	DTDQLKLYEEPLSKL	HOMO SAPIENS	GPS	Abl	TK
P00519	ABL1	P15498	267	Y	TPGAANLYQVFIKYK	HOMO SAPIENS	GPS	Abl	TK
P00519	ABL1	Q9C0H9-5	264	Y	IYRKEPLYAAFPGSH	HOMO SAPIENS	GPS	Abl	TK
P00519	ABL1	Q9H3D4	290	Y	RQSVLVPYEPPQVGT	HOMO SAPIENS	GPS	Abl	TK
P00519	ABL1	Q5T2R7	213	Y	PPTVPNDYMTSPARL	HOMO SAPIENS	GPS	Abl	TK
P00519	ABL1	P01112	137	Y	AQDLARSYGIPYIET	HOMO SAPIENS	GPS	Abl	TK
P00519	ABL1	P08581	1356	Y	YVHVNATYVNVKCVA	HOMO SAPIENS	GPS	Abl	TK
P00519	ABL1	Q14498	99	Y	RGRYRSPYSGPKFNS	HOMO SAPIENS	GPS	Abl	TK
P00519	ABL1	P46527	89	Y	GSLPEFYYRPPRPPK	HOMO SAPIENS	GPS	Abl	TK
P00519	ABL1	P47811	323	Y	DEPVADPYDQSFESR	HOMO SAPIENS	GPS	Abl	TK
P00519	ABL1	Q9Y6N7	1038	Y	MLPESTVYGDVDLSN	HOMO SAPIENS	GPS	Abl	TK
P00519	ABL1	Q00987	405	Y	STSSSIIYSSQEDVK	HOMO SAPIENS	GPS	Abl	TK
P00519	ABL1	Q13573	292	Y	AKLAEALYIADRKAR	HOMO SAPIENS	GPS	Abl	TK
P00519	ABL1	Q6P1J9	290	Y	KQPIPAAYNRYDQER	HOMO SAPIENS	GPS	Abl	TK
P00519	ABL1	Q5MYA0	556	Y	LNGQPIQYARSTCEA	HOMO SAPIENS	GPS	Abl	TK
P00519	ABL1	P00519	226	Y	KRNKPTVYGVSPNYD	HOMO SAPIENS	GPS	Abl	TK
P00519	ABL1	Q62120	1008	Y	LPQDKEYYKVKEPGE	HOMO SAPIENS	GPS	Abl	TK
P00519	ABL1	Q92993	294	Y	HPPGNEIYRKGTISF	HOMO SAPIENS	GPS	Abl	TK
P00519	ABL1	P55317	464	Y	PAYYQGVYSRPVLNT	HOMO SAPIENS	GPS	Abl	TK
P00519	ABL1	Q9Y6H1	99	Y	PARPDITYQEPQGTQ	HOMO SAPIENS	GPS	Abl	TK
P00519	ABL1	P53350	425	Y	SDKYGLGYQLCDNSV	HOMO SAPIENS	GPS	Abl	TK
P00519	ABL1	P35235	63	Y	IQNTGDYYDLYGGEK	HOMO SAPIENS	GPS	Abl	TK
P00519	ABL1	O00429	266	Y	TDSIRDEYAFLQKKY	HOMO SAPIENS	GPS	Abl	TK
P00519	ABL1	P43403	319	Y	TSVYESPYSDPEELK	HOMO SAPIENS	GPS	Abl	TK
P00519	ABL1	Q04929	222	Y	GGPEPGPYAQPSINT	HOMO SAPIENS	GPS	Abl	TK
P00519	ABL1	O15151	55	Y	TVKEVMHYLGQYIMV	HOMO SAPIENS	GPS	Abl	TK
P00519	ABL1	P46108	251	Y	QKRVPNAYDKTALAL	HOMO SAPIENS	GPS	Abl	TK
P00519	ABL1	P17275	173	Y	PAGPGGVYAGPEPPP	HOMO SAPIENS	GPS	Abl	TK
P00519	ABL1	Q8BH43	150	Y	GKEALKFYTNPSYFF	HOMO SAPIENS	GPS	Abl	TK
P00519	ABL1	O15151	99	Y	VKDPSPLYDMLRKNL	HOMO SAPIENS	GPS	Abl	TK
P00519	ABL1	P17931	107	Y	AYPATGPYGAPAGPL	HOMO SAPIENS	GPS	Abl	TK
P00519	ABL1	Q62245	1182	Y	SKAYSPRYSISDRTS	HOMO SAPIENS	GPS	Abl	TK
P00519	ABL1	P07203	98	Y	EILNSLKYVRPGGGF	HOMO SAPIENS	GPS	Abl	TK
P00519	ABL1	P35235	546	Y	SKRKGHEYTNIKYSL	HOMO SAPIENS	GPS	Abl	TK
P00519	ABL1	P15498	174	Y	EAEGDEIYEDLMRSE	HOMO SAPIENS	GPS	Abl	TK
P00519	ABL1	O94916	143	Y	PKRHTVLYISPPPED	HOMO SAPIENS	GPS	Abl	TK
P00519	ABL1	P47811	182	Y	TDDEMTGYVATRWYR	HOMO SAPIENS	GPS	Abl	TK
P00519	ABL1	P17676	78	Y	RAIDFSPYLEPLGAP	HOMO SAPIENS	GPS	Abl	TK
P00519	ABL1	P97318	232	Y	SQKKEGVYDVPKSQP	HOMO SAPIENS	GPS	Abl	TK
P00519	ABL1	Q95107	256	Y	RETSKVIYDFIEKTG	HOMO SAPIENS	GPS	Abl	TK
P00519	ABL1	Q5MYA0	846	Y	DGGGSDRYGSLRPGW	HOMO SAPIENS	GPS	Abl	TK
P00519	ABL1	Q9Y6N7	1073	Y	PSGQPTPYATTQLIQ	HOMO SAPIENS	GPS	Abl	TK
P00519	ABL1	P35222	654	Y	RNEGVATYAAAVLFR	HOMO SAPIENS	GPS	Abl	TK
P00519	ABL1	O60260	143	Y	SPAGRSIYNSFYVYC	HOMO SAPIENS	GPS	Abl	TK
P00519	ABL1	Q5MYA0	464	Y	QEGSIEVYEDAGSHY	HOMO SAPIENS	GPS	Abl	TK
P00519	ABL1	Q5MYA0	611	Y	KSSRKSEYLLPVAPS	HOMO SAPIENS	GPS	Abl	TK
P00519	ABL1	P49023	31	Y	FLSEETPYSYPTGNH	HOMO SAPIENS	GPS	Abl	TK
P00519	ABL1	P10085	212	Y	CSDGMMDYSGPPSGP	HOMO SAPIENS	GPS	Abl	TK
P00519	ABL1	P36895	467	Y	MVPSDPSYEDMREVV	HOMO SAPIENS	GPS	Abl	TK
P00519	ABL1	Q5MYA0	231	Y	NQDDVGVYTCLVVNG	HOMO SAPIENS	GPS	Abl	TK
P00519	ABL1	Q13573	430	Y	AGGEDEIYNVYDQAW	HOMO SAPIENS	GPS	Abl	TK
P00519	ABL1	P08581	1349	Y	STFIGEHYVHVNATY	HOMO SAPIENS	GPS	Abl	TK
P00519	ABL1	Q9H2X6	367	Y	TYLQSRYYRAPEIIL	HOMO SAPIENS	GPS	Abl	TK
P00519	ABL1	Q9EPK5	316	Y	SGLGLGCYSVPTTPE	HOMO SAPIENS	GPS	Abl	TK
P00519	ABL1	Q62417-5	326	Y	RAEPKSIYEYQPGKS	HOMO SAPIENS	GPS	Abl	TK
P00519	ABL1	P01106	32	Y	CDEEENFYQQQQQSE	HOMO SAPIENS	GPS	Abl	TK
P00519	ABL1	Q5MYA0	1449	Y	EKEPEVDYRTVTINT	HOMO SAPIENS	GPS	Abl	TK
P00519	ABL1	P05412	170	Y	LHSEPPVYANLSNFN	HOMO SAPIENS	GPS	Abl	TK
P00519	ABL1	P19174	1003	Y	KGKKFLQYNRLQLSR	HOMO SAPIENS	GPS	Abl	TK
P00519	ABL1	Q8CBW3	213	Y	PPTVPNDYMTSPARL	HOMO SAPIENS	GPS	Abl	TK
P00519	ABL1	Q6P1J9	293	Y	IPAAYNRYDQERFKG	HOMO SAPIENS	GPS	Abl	TK
P00519	ABL1	P31016	533	Y	VTQMEVHYARPIIIL	HOMO SAPIENS	GPS	Abl	TK
P00519	ABL1	P00533	1092	Y	TFLPVPEYINQSVPK	HOMO SAPIENS	GPS	Abl	TK
P00519	ABL1	P10085	30	Y	FETADDFYDDPCFDS	HOMO SAPIENS	GPS	Abl	TK
P00519	ABL1	O15269	164	Y	KTEEAIIYSYGFATI	HOMO SAPIENS	GPS	Abl	TK
P00519	ABL1	Q5MYA0	1635	Y	VAPEVINYEPIGYAT	HOMO SAPIENS	GPS	Abl	TK
P00519	ABL1	Q62417-5	360	Y	SEPPGYIYSSNFHAV	HOMO SAPIENS	GPS	Abl	TK
P00519	ABL1	Q9C0H9-5	396	Y	LVKGEGLYADPYGLL	HOMO SAPIENS	GPS	Abl	TK
P00519	ABL1	Q8CBW3	428	Y	IEKVVAIYDYTKDKD	HOMO SAPIENS	GPS	Abl	TK
P00519	ABL1	Q13573	433	Y	EDEIYNVYDQAWRGG	HOMO SAPIENS	GPS	Abl	TK
P00519	ABL1	P17844	593	Y	NGMNQQAYAYPATAA	HOMO SAPIENS	GPS	Abl	TK
P00519	ABL1	Q64010	221	Y	GGPEPGPYAQPSVNT	HOMO SAPIENS	GPS	Abl	TK
P00519	ABL1	Q16531	182	Y	APTICFVYQDPQGRH	HOMO SAPIENS	GPS	Abl	TK
P00519	ABL1	P97318	220	Y	PETEENIYQVPTSQK	HOMO SAPIENS	GPS	Abl	TK
P00519	ABL1	Q14980	1774	Y	VESLESLYFTPIPAR	HOMO SAPIENS	GPS	Abl	TK
P00519	ABL1	Q16531	718	Y	HIRTVPLYESPRKIC	HOMO SAPIENS	GPS	Abl	TK
P00519	ABL1	P19174	771	Y	IGTAEPDYGALYEGR	HOMO SAPIENS	GPS	Abl	TK
P00519	ABL1	P17931	79	Y	GAPAPGVYPGPPSGP	HOMO SAPIENS	GPS	Abl	TK
P00519	ABL1	Q5MYA0	792	Y	QPWHAGQYEILLKNR	HOMO SAPIENS	GPS	Abl	TK
P00519	ABL1	Q95107	175	Y	EITTNRFYGPQINNI	HOMO SAPIENS	GPS	Abl	TK
P00519	ABL1	P03372	52	Y	DSSKPAVYNYPEGAA	HOMO SAPIENS	GPS	Abl	TK
P00519	ABL1	O14818	106	Y	EDPVTVEYITRYIAS	HOMO SAPIENS	GPS	Abl	TK
P00519	ABL1	Q9Y6N7	1114	Y	QEVAPVQYNIVEQNK	HOMO SAPIENS	GPS	Abl	TK
P00519	ABL1	P15391	508	Y	EDMRGILYAAPQLRS	HOMO SAPIENS	GPS	Abl	TK
P00519	ABL1	P53350	217	Y	TLCGTPNYIAPEVLS	HOMO SAPIENS	GPS	Abl	TK
P00519	ABL1	P35222	489	Y	QNAVRLHYGLPVVVK	HOMO SAPIENS	GPS	Abl	TK
P00519	ABL1	Q9H3D4	149	Y	SVTAPSPYAQPSSTF	HOMO SAPIENS	GPS	Abl	TK
P00519	ABL1	Q04750	270	Y	AKMLDHEYTTKEIFR	HOMO SAPIENS	GPS	Abl	TK
P00519	ABL1	Q13535	310	Y	FPFEAEAYRNIEPVY	HOMO SAPIENS	GPS	Abl	TK
P00519	ABL1	D3ZGB1	160	Y	PKRHTVLYISPPPED	HOMO SAPIENS	GPS	Abl	TK
P00519	ABL1	O00429	449	Y	IIQHCSNYSTQELLR	HOMO SAPIENS	GPS	Abl	TK
P00519	ABL1	Q13905	504	Y	APIPSVPYAPFAAIL	HOMO SAPIENS	GPS	Abl	TK
P00519	ABL1	P00533	1197	Y	STAENAEYLRVAPQS	HOMO SAPIENS	GPS	Abl	TK
P00519	ABL1	Q92731	36	Y	SIYIPSSYVDSHHEY	HOMO SAPIENS	GPS	Abl	TK
P00519	ABL1	P39689	76	Y	SLGLPKVYLSPGSRS	HOMO SAPIENS	GPS	Abl	TK
P00519	ABL1	Q13043	433	Y	KIPQDGDYEFLKSWT	HOMO SAPIENS	GPS	Abl	TK
P00519	ABL1	Q9Y6Q9	1357	Y	HPQAASIYQSSEMKG	HOMO SAPIENS	GPS	Abl	TK
P00519	ABL1	P36895	453	Y	TGGIVEEYQLPYYNM	HOMO SAPIENS	GPS	Abl	TK
P00520	ABL	Q8BK64	223	Y	LTSPEELYRVFTTQE	MOUSE	Uniprot	Abl	TK
P00520	ABL	P46414	88	Y	RGSLPEFYYRPPRPP	MOUSE	Uniprot	Abl	TK
P00520	ABL	O88809	70	Y	RYFKGIVYAVSSDRF	MOUSE	Uniprot	Abl	TK
P00520	ABL	Q62101	469	Y	NDTGSRYYKEIPLSE	MOUSE	Uniprot	Abl	TK
P00520	ABL	Q9JJ00	83	Y	PVQNQPAYNHPGGPG	MOUSE	Uniprot	Abl	TK
P00520	ABL	P58196	79	Y	GGTHPIQYQPGKYPV	MOUSE	Uniprot	Abl	TK
P00520	ABL	P58196	84	Y	IQYQPGKYPVTNQPA	MOUSE	Uniprot	Abl	TK
P00520	ABL	O35704	164	Y	KTEEAIIYSYGFSTI	MOUSE	Uniprot	Abl	TK
P00520	ABL1	P12023	757	Y	SKMQQNGYENPTYKF	MOUSE	Uniprot	Abl	TK
P00520	ABL1	Q4JIM5	261	Y	GLVTTLHYPAPKCNK	MOUSE	Uniprot	Abl	TK
P00520	ABL1	Q9EQ32	513	Y	HPYGEELYHIVDEDE	MOUSE	Uniprot	Abl	TK
P00520	ABL1	Q9EQ32	553	Y	PPPDNEPYISKVFAE	MOUSE	Uniprot	Abl	TK
P00520	ABL1	Q9EQ32	570	Y	QERLGNFYVSSESIR	MOUSE	Uniprot	Abl	TK
P00520	ABL1	Q9EQ32	594	Y	DRPPSSIYDPFAGMK	MOUSE	Uniprot	Abl	TK
P00520	ABL1	Q9EQ32	694	Y	EKVEFGVYESGPRKS	MOUSE	Uniprot	Abl	TK
P00520	ABL1	Q8C3Q9	191	Y	RGHADMAYTLDSDPC	MOUSE	Uniprot	Abl	TK
P00520	ABL1	P49817	14	Y	VDSEGHLYTVPIREQ	MOUSE	Uniprot	Abl	TK
P00520	ABL1	P22682	698	Y	ESEEDTEYMTPTSRP	MOUSE	Uniprot	Abl	TK
P00520	ABL1	Q64010	221	Y	GGPEPGPYAQPSVNT	MOUSE	Uniprot	Abl	TK
P00520	ABL1	Q8BZ03	439	Y	NNTTNRYYKEIPLSE	MOUSE	Uniprot	Abl	TK
P00520	ABL1	Q8BZ03	718	Y	SVVGTPAYLAPEVLL	MOUSE	Uniprot	Abl	TK
P00520	ABL1	Q6PDN3	226	Y	TRDDLGVYTCMVVNG	MOUSE	Uniprot	Abl	TK
P00520	ABL1	Q6PDN3	452	Y	REGITEVYEDGVSHH	MOUSE	Uniprot	Abl	TK
P00520	ABL1	Q6PDN3	780	Y	QPWHAGQYEILLKNR	MOUSE	Uniprot	Abl	TK
P00520	ABL1	Q6PDN3	1471	Y	EKEPEVDYRTVTVNT	MOUSE	Uniprot	Abl	TK
P00520	ABL1	Q6PDN3	1597	Y	QISEGVEYIHKQGIV	MOUSE	Uniprot	Abl	TK
P00520	ABL1	Q6PDN3	1657	Y	VAPEVINYEPIGYAT	MOUSE	Uniprot	Abl	TK
P00520	ABL1	Q9JJP2	91	Y	SAPTHSPYAQPSSTF	MOUSE	Uniprot	Abl	TK
P00520	ABL1	Q8BFP9	241	Y	ARRLCDLYYVNSPEL	MOUSE	Uniprot	Abl	TK
P00520	ABL1	P05622	685	Y	IITEYCRYGDLVDYL	MOUSE	Uniprot	Abl	TK
P00520	ABL1	P05622	933	Y	AHASDEIYEIMQKCW	MOUSE	Uniprot	Abl	TK
P00520	ABL1	P05622	969	Y	GEGYKKKYQQVDEEF	MOUSE	Uniprot	Abl	TK
P00520	ABL1	P97814	344	Y	PERNELVYASIEVQA	MOUSE	Uniprot	Abl	TK
P00520	ABL1	Q9Z2U0	153	Y	QTDPSGTYHAWKANA	MOUSE	Uniprot	Abl	TK
P00520	ABL1	P68040	52	Y	LTRDETNYGIPQRAL	MOUSE	Uniprot	Abl	TK
P00520	ABL1	Q08297	54	Y	HTVEAVAYAPKKELI	MOUSE	Uniprot	Abl	TK
P00520	ABL1	P43352	105	Y	DLNNGKFYVGVCAFV	MOUSE	Uniprot	Abl	TK
P00520	ABL1	Q921Q7	35	Y	KPSTDPLYDTPDTRG	MOUSE	Uniprot	Abl	TK
P00520	ABL1	Q62417	325	Y	RAEPKSIYEYQPGKS	MOUSE	Uniprot	Abl	TK
P00520	ABL1	Q62417	421	Y	SEPPGYIYSSNFHAV	MOUSE	Uniprot	Abl	TK
P00520	ABL1	Q62417	1238	Y	LCSYQALYSYVPQND	MOUSE	Uniprot	Abl	TK
P00520	ABL1	Q9D0I4	156	Y	SQSLTQIYALPEIPQ	MOUSE	Uniprot	Abl	TK
P00520	ABL1	Q9JKD8	219	Y	SMPGNRLYVHPDSPN	MOUSE	Uniprot	Abl	TK
P00520	ABL1	Q9JKD8	265	Y	VLQSLHKYQPRLHIV	MOUSE	Uniprot	Abl	TK
P00520	ABL1	Q9JKD8	304	Y	QFIAVTAYQNAEITQ	MOUSE	Uniprot	Abl	TK
P00520	ABL1	O08759	654	Y	GDSHPVLYQSLKDLL	MOUSE	Uniprot	Abl	TK
P00520	ABL1	Q8VHI6	151	Y	KKDGLKFYTDPSYFF	MOUSE	Uniprot	Abl	TK
P00520	ABL1	Q8VHI6	248	Y	HTSDVTDYSYPATPN	MOUSE	Uniprot	Abl	TK
P00520	ABL1	Q8VHI6	337	Y	LPAQIIEYYSPSGPP	MOUSE	Uniprot	Abl	TK
P00520	ABL1	Q8VHI6	485	Y	SRRIAVEYSDSDDDS	MOUSE	Uniprot	Abl	TK
P00520	ABL1	P46938	392	Y	SGLSMSSYSIPRTPD	MOUSE	Uniprot	Abl	TK
P00520	ABL1	Q07E38	14	Y	VDSEGHLYTVPIREQ	NEONE	Uniprot	Abl	TK
P00520	ABL	P36895	458	Y	EEYQLPYYNMVPSDP	MOUSE	PSP	Abl	TK
P00520	ABL	O15162	69	Y	PVPNQPVYNQPVYNQ	MOUSE	PSP	Abl	TK
P00520	ABL	P36895	453	Y	TGGIVEEYQLPYYNM	MOUSE	PSP	Abl	TK
P00520	ABL	P46527	88	Y	KGSLPEFYYRPPRPP	MOUSE	PSP	Abl	TK
P00520	ABL	Q9QXJ1	547	Y	VQKFQVYYLGNVPVA	MOUSE	PSP	Abl	TK
P00520	ABL	P36895	457	Y	VEEYQLPYYNMVPSD	MOUSE	PSP	Abl	TK
P00520	ABL	P36895	467	Y	MVPSDPSYEDMREVV	MOUSE	PSP	Abl	TK
P00520	ABL	O15162	74	Y	PVYNQPVYNQPVGAA	MOUSE	PSP	Abl	TK
P00520	ABL	P49615	15	Y	EKIGEGTYGTVFKAK	MOUSE	PSP	Abl	TK
P00520	ABL	O88809	125	Y	ELEEGESYVCSSDNF	MOUSE	PSP	Abl	TK
P00520	ABL	Q8BH43	150	Y	GKEALKFYTNPSYFF	MOUSE	PSP	Abl	TK
P00520	ABL1	P00520	393	Y	RLMTGDTYTAHAGAK	MOUSE	PhosphoELM	Abl	TK
P00520	ABL1	P97465	361	Y	DSKEDPIYDEPEGLA	MOUSE	PhosphoELM	Abl	TK
P00520	ABL1	P10085	30	Y	FETADDFYDDPCFDS	MOUSE	PhosphoELM	Abl	TK
P00520	ABL1	P10085	212	Y	CSDGMMDYSGPPSGP	MOUSE	PhosphoELM	Abl	TK
P00520	ABL1	Q62120	1008	Y	LPQDKEYYKVKEPGE	MOUSE	PhosphoELM	Abl	TK
P00520	ABL1	Q62120	1007	Y	VLPQDKEYYKVKEPG	MOUSE	PhosphoELM	Abl	TK
P00520	ABL1	Q70E73	1226	Y	GGSHISGYATLRRGP	MUS MUSCULUS	GPS	Abl	TK
P00520	ABL1	P00520	226	Y	KRNKPTIYGVSPNYD	MUS MUSCULUS	GPS	Abl	TK
P00520	ABL1	P22681	774	Y	SENEDDGYDVPKPPV	MUS MUSCULUS	GPS	Abl	TK
P00520	ABL1	Q03173-3	296	Y	PLPSGPAYASALPPP	MUS MUSCULUS	GPS	Abl	TK
P00520	ABL1	P20192	217	Y	KRFPRPVYCNLCESS	MUS MUSCULUS	GPS	Abl	TK
P00520	ABL1	P22681	700	Y	EGEEDTEYMTPSSRP	MUS MUSCULUS	GPS	Abl	TK
P00520	ABL1	G5E867	479	Y	LLRASGIYYVPKGKA	MUS MUSCULUS	GPS	Abl	TK
P00520	ABL1	Q05086-2	636	Y	GDSHPVLYQSLKDLL	MUS MUSCULUS	GPS	Abl	TK
P00520	ABL1	Q70E73	426	Y	LLRASGIYYVPKGKA	MUS MUSCULUS	GPS	Abl	TK
P00520	ABL1	Q8WYQ5	267	Y	KRRTEEKYGGDSDHP	MUS MUSCULUS	GPS	Abl	TK
P00520	ABL1	P28867	311	Y	TTESVGIYQGFEKKP	MUS MUSCULUS	GPS	Abl	TK
P00520	ABL1	Q70E73	513	Y	GKQLYMNYQEALKRT	MUS MUSCULUS	GPS	Abl	TK
P00520	ABL1	Q4VAA2	120	Y	FEQREVDYSGLRVQA	MUS MUSCULUS	GPS	Abl	TK
P00520	ABL1	P43404	318	Y	TSVYESPYSDPEELK	MUS MUSCULUS	GPS	Abl	TK
P00520	ABL1	Q61258	393	Y	RLMTGDTYTAHAGAK	MUS MUSCULUS	GPS	Abl	TK
P00520	ABL1	Q70E73	456	Y	NVYYGQDYRNKYKAP	MUS MUSCULUS	GPS	Abl	TK
P00520	ABL1	P05067-4	682	Y	SKMQQNGYENPTYKF	MUS MUSCULUS	GPS	Abl	TK
P00520	ABL1	Q61140	253	Y	APGPQDIYDVPPVRG	MUS MUSCULUS	GPS	Abl	TK
P00520	ABL1	F2Z3U3	1242	Y	GGSHISGYATLRRGP	MUS MUSCULUS	GPS	Abl	TK
P42684	ABL2	P09619	934	Y	AHASDEIYEIMQKCW	HUMAN	Uniprot	Abl	TK
P42684	ABL2	P09619	970	Y	GEGYKKKYQQVDEEF	HUMAN	Uniprot	Abl	TK
P42684	ABL2	Q9NRY4	1105	Y	RNEEENIYSVPHDST	HUMAN	Uniprot	Abl	TK
P42684	ABL2	Q13671	36	Y	KPAQDPLYDVPNASG	HUMAN	Uniprot	Abl	TK
P42684	ARG	P09619	686	Y	IITEYCRYGDLVDYL	HUMAN	PSP	Abl	TK
P42684	ARG	Q14653	292	Y	RLGHCHTYWAVSEEL	HUMAN	PSP	Abl	TK
P42684	ARG	O14818	153	Y	QTDPSGTYHAWKANA	HUMAN	PSP	Abl	TK
P42684	ARG	Q9GZV5	321	Y	SGLGLGCYSVPTTPE	HUMAN	PSP	Abl	TK
P42684	ARG	O15304	34	Y	RGVCAERYSQEVFEK	HUMAN	PSP	Abl	TK
P42684	ARG	P35235	580	Y	REDSARVYENVGLMQ	HUMAN	PSP	Abl	TK
P42684	ABL2	P04040	231	Y	GEAVYCKFHYKT	HUMAN	PhosphoELM	Abl	TK
P42684	ABL2	P04040	386	Y	YRARVANYQRDGPMC	HUMAN	PhosphoELM	Abl	TK
P42684	ABL2	P07203	96	Y	EILNSLKYVRPGGGF	HUMAN	PhosphoELM	Abl	TK
P42684	ABL2	Q6NZY6	568	Y	SSSSVVPYLPRLPIL	HOMO SAPIENS	GPS	Abl	TK
P42684	ABL2	P10636-8	394	Y	DHGAEIVYKSPVVSG	HOMO SAPIENS	GPS	Abl	TK
P42684	ABL2	P42684	261	Y	GLVTTLHYPAPKCNK	HOMO SAPIENS	GPS	Abl	TK
P42684	ABL2	P35235	279	Y	ENKNKNRYKNILPFD	HOMO SAPIENS	GPS	Abl	TK
P42684	ABL2	Q6NZY6	261	Y	GLVTTLHYPAPKCNK	HOMO SAPIENS	GPS	Abl	TK
P42684	ABL2	P17931	118	Y	AGPLIVPYNLPLPGG	HOMO SAPIENS	GPS	Abl	TK
P42684	ABL2	P35235	584	Y	REDSARVYENVGLMQ	HOMO SAPIENS	GPS	Abl	TK
P42684	ABL2	Q6NZY6	272	Y	KCNKPTVYGVSPIHD	HOMO SAPIENS	GPS	Abl	TK
P42684	ABL2	P24270	386	Y	YRARVANYQRDGPMC	HOMO SAPIENS	GPS	Abl	TK
P42684	ABL2	P24270	231	Y	NADGEAVYCKFHYKT	HOMO SAPIENS	GPS	Abl	TK
P42684	ABL2	Q921Q7	35	Y	KPSTDPLYDTPDTRG	HOMO SAPIENS	GPS	Abl	TK
P42684	ABL2	Q6NZY6	683	Y	ENQPHKKYELTGNFS	HOMO SAPIENS	GPS	Abl	TK
P42684	ABL2	P01112	137	Y	AQDLARSYGIPYIET	HOMO SAPIENS	GPS	Abl	TK
P42684	ABL2	P35235	63	Y	IQNTGDYYDLYGGEK	HOMO SAPIENS	GPS	Abl	TK
P42684	ABL2	P46108	221	Y	GGPEPGPYAQPSVNT	HOMO SAPIENS	GPS	Abl	TK
P42684	ABL2	Q04929	222	Y	GGPEPGPYAQPSINT	HOMO SAPIENS	GPS	Abl	TK
P42684	ABL2	P07203	98	Y	EILNSLKYVRPGGGF	HOMO SAPIENS	GPS	Abl	TK
P42684	ABL2	P17676	78	Y	RAIDFSPYLEPLGAP	HOMO SAPIENS	GPS	Abl	TK
P42684	ABL2	Q6NZY6	439	Y	RLMTGDTYTAHAGAK	HOMO SAPIENS	GPS	Abl	TK
P42684	ABL2	Q9JIA3	161	Y	PRDASDTYLTQSQDH	HOMO SAPIENS	GPS	Abl	TK
P42684	ABL2	P05556	783	Y	DTGENPIYKSAVTTV	HOMO SAPIENS	GPS	Abl	TK
P42684	ABL2	P10636-8	310	Y	GGSVQIVYKPVDLSK	HOMO SAPIENS	GPS	Abl	TK
P42684	ABL2	P10636-8	197	Y	KSGDRSGYSSPGSPG	HOMO SAPIENS	GPS	Abl	TK
P42684	ABL2	P17931	79	Y	GAPAPGVYPGPPSGP	HOMO SAPIENS	GPS	Abl	TK
P42684	ABL2	P42684	439	Y	RLMTGDTYTAHAGAK	HOMO SAPIENS	GPS	Abl	TK
Q4JIM5	ABL2	P05622	685	Y	IITEYCRYGDLVDYL	MOUSE	Uniprot	Abl	TK
Q4JIM5	ABL2	P05622	933	Y	AHASDEIYEIMQKCW	MOUSE	Uniprot	Abl	TK
Q4JIM5	ABL2	P05622	969	Y	GEGYKKKYQQVDEEF	MOUSE	Uniprot	Abl	TK
Q4JIM5	ABL2	Q9Z2U0	153	Y	QTDPSGTYHAWKANA	MOUSE	Uniprot	Abl	TK
Q4JIM5	ABL2	Q91YM2	1105	Y	RNEEENIYSVPHDST	MOUSE	Uniprot	Abl	TK
Q4JIM5	ABL2	Q921Q7	35	Y	KPSTDPLYDTPDTRG	MOUSE	Uniprot	Abl	TK
Q4JIM5	ABL2	O54926	34	Y	HGVFAERYSREVFER	MOUSE	Uniprot	Abl	TK
Q4JIM5	ABL2	Q4JIM5	439	Y	RLMTGDTYTAHAGAK	MUS MUSCULUS	GPS	Abl	TK
Q4JIM5	ABL2	Q4JIM5	272	Y	KCNKPTVYGVSPIHD	MUS MUSCULUS	GPS	Abl	TK
Q4JIM5	ABL2	Q4JIM5	568	Y	SSSSVVPYLPRLPLL	MUS MUSCULUS	GPS	Abl	TK
Q4JIM5	ABL2	O00401	256	Y	RETSKVIYDFIEKTG	MUS MUSCULUS	GPS	Abl	TK
Q4JIM5	ABL2	Q4JIM5	684	Y	ENQPHKKYELTGNFS	MUS MUSCULUS	GPS	Abl	TK
Q9VZI2	ACK	CG6757-PA	56	Y	IGLFPAAYVEVMSAA	DROME	PhosphoELM	Ack	TK
Q9VZI2	ACK	Q9NCC3	56	Y	IGLFPAAYVEVMSAA	DROSOPHILA MELANOGASTER	GPS	Ack	TK
Q17R13	TNK2	Q01314	176	Y	EKATGRYYAMKILKK	BOVIN	Uniprot	Ack	TK
Q17R13	TNK2	Q95107	242	S	LFDMCGISEAQLKDR	BOVIN	Uniprot	Ack	TK
Q17R13	TNK2	Q95107	256	Y	RETSKVIYDFIEKTG	BOVIN	Uniprot	Ack	TK
Q07912	TNK2	P31749	176	Y	EKATGRYYAMKILKK	HUMAN	Uniprot	Ack	TK
Q07912	TNK2	O00401	242	S	LFDMCGISEAQLKDR	HUMAN	Uniprot	Ack	TK
Q07912	TNK2	O00401	256	Y	RETSKVIYDFIEKTG	HUMAN	Uniprot	Ack	TK
Q07912	ACK	P10275	365	Y	AYQSRDYYNFPLALA	HUMAN	PSP	Ack	TK
Q07912	ACK	P10275	269	Y	QLRGDCMYAPLLGVP	HUMAN	PSP	Ack	TK
Q07912	ACK	Q9NZC7	287	Y	LSPTKNDYWAMLAYN	HUMAN	PSP	Ack	TK
Q07912	TNK2	P42768	291	Y	AETSKLIYDFIEDQG	HOMO SAPIENS	GPS	Ack	TK
Q07912	TNK2	Q9Y4C1	1114	Y	ITPEDRKYGTTNLHL	HOMO SAPIENS	GPS	Ack	TK
Q07912	TNK2	Q9NRF5	287	Y	LSPTKNDYWAMLAYN	HOMO SAPIENS	GPS	Ack	TK
Q07912	TNK2	F1LSG0	253	Y	RETSKVIYDFIEKTG	HOMO SAPIENS	GPS	Ack	TK
Q07912	TNK2	F1LSG0	239	S	LFDMCGISEAQLKDR	HOMO SAPIENS	GPS	Ack	TK
Q07912	TNK2	Q07912	284	Y	LPQNDDHYVMQEHRK	HOMO SAPIENS	GPS	Ack	TK
Q07912	TNK2	P62805	88	Y	VTAMDVVYALKRQGR	HOMO SAPIENS	GPS	Ack	TK
O54967	TNK2	P19091	262	Y	QLRGDCMYASLLGGP	MOUSE	Uniprot	Ack	TK
O54967	TNK2	P19091	358	Y	AYQNRDYYNFPLALS	MOUSE	Uniprot	Ack	TK
O54967	TNK2	Q91YD9	239	S	LFDMCGISEAQLKDR	MOUSE	Uniprot	Ack	TK
O54967	TNK2	Q91YD9	253	Y	RETSKVIYDFIEKTG	MOUSE	Uniprot	Ack	TK
O54967	TNK2	Q91WL8	287	Y	LSPPRSDYWAMLAYN	MOUSE	Uniprot	Ack	TK
O54967	ACK	P31750	176	Y	EKATGRYYAMKILKK	MOUSE	PSP	Ack	TK
Q5U2X5	TNK2	P47196	176	Y	EKATGRYYAMKILKK	RAT	Uniprot	Ack	TK
Q5U2X5	TNK2	P15207	265	Y	QLRGDCMYASLLGGP	RAT	Uniprot	Ack	TK
Q5U2X5	TNK2	P15207	361	Y	AYQNRDYYNFPLALS	RAT	Uniprot	Ack	TK
Q5U2X5	TNK2	O08816	239	S	LFDMCGISEAQLKDR	RAT	Uniprot	Ack	TK
Q5U2X5	TNK2	O08816	253	Y	RETSKVIYDFIEKTG	RAT	Uniprot	Ack	TK
P36896	ALK4	O95551	88	T	PKTYVDLTNEETTDS	HUMAN	PSP	STKR	TKL
P36896	ALK4	O95551	92	T	VDLTNEETTDSTTSK	HUMAN	PSP	STKR	TKL
Q61271	ACVR1B	Q9JJX7	99	T	SEAYVDLTNEDANDT	MOUSE	Uniprot	STKR	TKL
Q61271	ACVR1B	O95551	92	T	VDLTNEETTDSTTSK	MUS MUSCULUS	GPS	STKR	TKL
Q61271	ACVR1B	O95551	88	T	PKTYVDLTNEETTDS	MUS MUSCULUS	GPS	STKR	TKL
P80202	ACVR1B	Q3T1H5	95	T	SEDYVDLTNEDANDT	RAT	Uniprot	STKR	TKL
P37023	ACVRL1	P17813	646	S	STNHSIGSTQSTPCS	HOMO SAPIENS	GPS	STKR	TKL
P37023	ACVRL1	P17813	649	S	HSIGSTQSTPCSTSS	HOMO SAPIENS	GPS	STKR	TKL
P37023	ACVRL1	P17813	654	T	TQSTPCSTSSMA***	HOMO SAPIENS	GPS	STKR	TKL
P37023	ACVRL1	P17813	640	T	ASSESSSTNHSIGST	HOMO SAPIENS	GPS	STKR	TKL
Q3MIX3	ADCK5	P48436	181	S	YQPRRRKSVKNGQAE	HUMAN	PSP	ABC1	Atypical
P80197	AFK	P02576	202	T	TERGYSFTTTAEREI	PHYPO	Uniprot	AFK	Atypical
P80197	AFK	P02576	203	T	ERGYSFTTTAEREIV	PHYPO	Uniprot	AFK	Atypical
P80197	AFK	P02576	204	T	RGYSFTTTAEREIVR	PHYPO	Uniprot	AFK	Atypical
O01427	AIR-2	G5EE37	598	S	VKVKKRGSSAVWKKS	CAENORHABDITIS ELEGANS	GPS	Aur	Other
O01427	AIR-2	G5EE37	599	S	KVKKRGSSAVWKKSP	CAENORHABDITIS ELEGANS	GPS	Aur	Other
Q01314	PKB	A5PK26	555	S	LIRPKPGSFRSKPEP	BOVIN	Uniprot	Akt	AGC
Q01314	PKB	Q08E52	21	S	APPMRNTSTMIGAGS	BOVIN	Uniprot	Akt	AGC
Q01314	PKB	Q3T169	70	T	GRRIRELTAVVQKRF	BOVIN	Uniprot	Akt	AGC
Q01314	PKB	Q2YDF1	28	S	YYRQRAHSNPMADHT	BOVIN	Uniprot	Akt	AGC
Q01314	AKT1	Q32PF2	455	S	PAPSRTASFSESRTD	BOVIN	Uniprot	Akt	AGC
Q01314	AKT1	P27925	117	S	EILSRRPSYRKILND	BOVIN	Uniprot	Akt	AGC
Q01314	AKT1	Q24K09	143	S	YTPRRSKSDGETKSE	BOVIN	Uniprot	Akt	AGC
Q01314	AKT1	E1BPQ1	24	T	LPRPRSCTWPLPRPE	BOVIN	Uniprot	Akt	AGC
Q01314	AKT1	E1BPQ1	226	S	SPRRRAASMDNNSKF	BOVIN	Uniprot	Akt	AGC
Q01314	AKT1	E1BPQ1	289	S	TFRPRTSSNASTISG	BOVIN	Uniprot	Akt	AGC
Q01314	AKT1	Q95KV1	23	T	EMRERLGTGGFGNVC	BOVIN	Uniprot	Akt	AGC
Q01314	AKT1	A7E3S4	259	S	SQRQRSTSTPNVHMV	BOVIN	Uniprot	Akt	AGC
Q01314	AKT1	Q08DI6	135	T	DWLMRSFTCPSCMEP	BOVIN	Uniprot	Akt	AGC
Q01314	AKT1	Q5E9P3	236	T	RTRSRRLTFRKNISK	BOVIN	Uniprot	Akt	AGC
Q01314	AKT1	Q5E9L6	387	T	TMKRRDETMQPARPS	BOVIN	Uniprot	Akt	AGC
Q01314	AKT1	O97790	232	S	GPRPMRKSFSQPGLR	BOVIN	Uniprot	Akt	AGC
Q01314	AKT1	O97790	502	T	NKAKRSLTESLESIL	BOVIN	Uniprot	Akt	AGC
Q01314	AKT1	O97790	624	S	RKLVRYHSVSTETPH	BOVIN	Uniprot	Akt	AGC
Q01314	AKT1	Q27ID4	231	S	GARRRRSSARGRLPP	BOVIN	Uniprot	Akt	AGC
Q01314	AKT1	P67808	102	S	NPRKYLRSVGDGETV	BOVIN	Uniprot	Akt	AGC
Q8INB9	AKT1	Q95V55	44	T	QTRARSNTWPCPRPE	DROME	Uniprot	Akt	AGC
Q8INB9	AKT1	Q95V55	190	S	SVRRRAASMETSRYE	DROME	Uniprot	Akt	AGC
Q8INB9	AKT1	Q95V55	259	S	DFRQRASSNASSCGR	DROME	Uniprot	Akt	AGC
Q8INB9	AKT1	Q24119	673	S	QPRSRLPSIVDEQPS	DROME	Uniprot	Akt	AGC
Q8INB9	AKT1	CG6975-PA	1518	T	MMRGRSKTISVVREV	DROME	PhosphoELM	Akt	AGC
Q8INB9	AKT1	CG6975-PA	924	S	SNRKRSTSLTERGSR	DROME	PhosphoELM	Akt	AGC
Q8INB9	AKT1	Q24119	710	S	QPRSRLPSIVDEQPS	DROSOPHILA MELANOGASTER	GPS	Akt	AGC
Q8INB9	AKT1	Q9VW83	924	S	SNRKRSTSLTERGSR	DROSOPHILA MELANOGASTER	GPS	Akt	AGC
Q8INB9	AKT1	Q9VW83	1518	T	MMRGRSKTISVVREV	DROSOPHILA MELANOGASTER	GPS	Akt	AGC
P31749	PKB	O00548	694	S	SERKRPDSGCSTSKD	HUMAN	Uniprot	Akt	AGC
P31749	PKB	Q14678	325	S	GVRKRSYSAGNASQL	HUMAN	Uniprot	Akt	AGC
P31749	PKB	Q13153	21	S	APPMRNTSTMIGAGS	HUMAN	Uniprot	Akt	AGC
P31749	PKB	Q2PPJ7	696	S	TTVGRSFSLSWRSHP	HUMAN	Uniprot	Akt	AGC
P31749	AKT1	P63104	58	S	VVGARRSSWRVVSSI	HUMAN	Uniprot	Akt	AGC
P31749	AKT1	Q9UKV3	1180	S	GPRSRSRSRDRRRKE	HUMAN	Uniprot	Akt	AGC
P31749	AKT1	P53396	455	S	PAPSRTASFSESRAD	HUMAN	Uniprot	Akt	AGC
P31749	AKT1	Q96B36	246	T	LPRPRLNTSDFQKLK	HUMAN	Uniprot	Akt	AGC
P31749	AKT1	Q92934	99	S	PFRGRSRSAPPNLWA	HUMAN	Uniprot	Akt	AGC
P31749	AKT1	P38936	145	T	QGRKRRQTSMTDFYH	HUMAN	Uniprot	Akt	AGC
P31749	AKT1	P46527	157	T	GIRKRPATDDSSTQN	HUMAN	Uniprot	Akt	AGC
P31749	AKT1	P46527	187	T	NAGSVEQTPKKPGLR	HUMAN	Uniprot	Akt	AGC
P31749	AKT1	P46527	198	T	PGLRRRQT*******	HUMAN	Uniprot	Akt	AGC
P31749	AKT1	P49760	34	S	HKRRRSRSWSSSSDR	HUMAN	Uniprot	Akt	AGC
P31749	AKT1	P49760	127	T	RRRRRSRTFSRSSSQ	HUMAN	Uniprot	Akt	AGC
P31749	AKT1	P16220	119	S	EILSRRPSYRKILND	HUMAN	Uniprot	Akt	AGC
P31749	AKT1	Q9UIK4	369	T	HPRRRSSTS******	HUMAN	Uniprot	Akt	AGC
P31749	AKT1	P26358	143	S	RTPRRSKSDGEAKPE	HUMAN	Uniprot	Akt	AGC
P31749	AKT1	P29317	897	S	RVSIRLPSTSGSEGV	HUMAN	Uniprot	Akt	AGC
P31749	AKT1	Q15910	21	S	CWRKRVKSEYMRLRQ	HUMAN	Uniprot	Akt	AGC
P31749	AKT1	Q12778	24	T	LPRPRSCTWPLPRPE	HUMAN	Uniprot	Akt	AGC
P31749	AKT1	Q12778	256	S	SPRRRAASMDNNSKF	HUMAN	Uniprot	Akt	AGC
P31749	AKT1	Q12778	319	S	TFRPRTSSNASTISG	HUMAN	Uniprot	Akt	AGC
P31749	AKT1	O43524	32	T	QSRPRSCTWPLQRPE	HUMAN	Uniprot	Akt	AGC
P31749	AKT1	O43524	253	S	APRRRAVSMDNSNKY	HUMAN	Uniprot	Akt	AGC
P31749	AKT1	P98177	32	T	QSRPRSCTWPLPRPE	HUMAN	Uniprot	Akt	AGC
P31749	AKT1	P98177	197	S	APRRRAASMDSSSKL	HUMAN	Uniprot	Akt	AGC
P31749	AKT1	P98177	262	S	TFRPRSSSNASSVST	HUMAN	Uniprot	Akt	AGC
P31749	AKT1	A0A2Z4LIS9	117	T	QSRPRSCTWPLQRPE	HUMAN	Uniprot	Akt	AGC
P31749	AKT1	Q9Y2I7	318	S	LSLDRSGSPMVPSYE	HUMAN	Uniprot	Akt	AGC
P31749	AKT1	Q13322	428	S	STPVRSVSENSLVAM	HUMAN	Uniprot	Akt	AGC
P31749	AKT1	Q3V6T2	1417	S	INRERQKSLTLTPTR	HUMAN	Uniprot	Akt	AGC
P31749	AKT1	P49840	21	S	SGRARTSSFAEPGGG	HUMAN	Uniprot	Akt	AGC
P31749	AKT1	P49841	9	S	SGRPRTTSFAESCKP	HUMAN	Uniprot	Akt	AGC
P31749	AKT1	Q8NCD3	486	S	GLETRRLSLPSSKAK	HUMAN	Uniprot	Akt	AGC
P31749	AKT1	O15111	23	T	EMRERLGTGGFGNVC	HUMAN	Uniprot	Akt	AGC
P31749	AKT1	P05106	779	T	LYKEATSTFTNITYR	HUMAN	Uniprot	Akt	AGC
P31749	AKT1	Q92794	369	T	RGRKRKITLSSQSAS	HUMAN	Uniprot	Akt	AGC
P31749	AKT1	Q99683	83	S	ATRGRGSSVGGGSRR	HUMAN	Uniprot	Akt	AGC
P31749	AKT1	P42345	2173	T	KQRPRKLTLMGSNGH	HUMAN	Uniprot	Akt	AGC
P31749	AKT1	O60285	600	S	PARQRIRSCVSAENF	HUMAN	Uniprot	Akt	AGC
P31749	AKT1	Q8WX93	1118	S	VRRPRSRSRDSGDEN	HUMAN	Uniprot	Akt	AGC
P31749	AKT1	P35558	90	S	RDVARIESKTVIVTQ	HUMAN	Uniprot	Akt	AGC
P31749	AKT1	Q13370	295	S	VIRPRRRSSCVSLGE	HUMAN	Uniprot	Akt	AGC
P31749	AKT1	P18031	50	S	RNRYRDVSPFDHSRI	HUMAN	Uniprot	Akt	AGC
P31749	AKT1	P04049	259	S	SQRQRSTSTPNVHMV	HUMAN	Uniprot	Akt	AGC
P31749	AKT1	P10276	96	S	FVCQDKSSGYHYGVS	HUMAN	Uniprot	Akt	AGC
P31749	AKT1	Q9Y3C5	135	T	DWLMRSFTCPSCMEP	HUMAN	Uniprot	Akt	AGC
P31749	AKT1	P21453	236	T	RTRSRRLTFRKNISK	HUMAN	Uniprot	Akt	AGC
P31749	AKT1	P78362	492	T	PSHDRSRTVSASSTG	HUMAN	Uniprot	Akt	AGC
P31749	AKT1	Q13188	117	T	IIRLRNKTLIEDEIA	HUMAN	Uniprot	Akt	AGC
P31749	AKT1	Q13188	384	T	GTMKRNATSPQVQRP	HUMAN	Uniprot	Akt	AGC
P31749	AKT1	Q13043	387	T	TMKRRDETMQPAKPS	HUMAN	Uniprot	Akt	AGC
P31749	AKT1	Q86TI0	235	S	VRRPMRKSFSQPGLR	HUMAN	Uniprot	Akt	AGC
P31749	AKT1	Q86TI0	505	T	NKAKRSLTESLESIL	HUMAN	Uniprot	Akt	AGC
P31749	AKT1	Q86TI0	627	S	RKLMRYHSVSTETPH	HUMAN	Uniprot	Akt	AGC
P31749	AKT1	O60343	318	S	EFRSRCSSVTGVQRR	HUMAN	Uniprot	Akt	AGC
P31749	AKT1	O60343	588	S	RMRGRLGSVDSFERS	HUMAN	Uniprot	Akt	AGC
P31749	AKT1	O60343	642	T	QFRRRAHTFSHPPSS	HUMAN	Uniprot	Akt	AGC
P31749	AKT1	O60343	751	S	EGRKRTSSTCSNESL	HUMAN	Uniprot	Akt	AGC
P31749	AKT1	O14746	227	S	GARRRGGSASRSLPL	HUMAN	Uniprot	Akt	AGC
P31749	AKT1	Q07352	90	S	DSRFRDRSFSEGGER	HUMAN	Uniprot	Akt	AGC
P31749	AKT1	Q07352	92	S	RFRDRSFSEGGERLL	HUMAN	Uniprot	Akt	AGC
P31749	AKT1	Q07352	203	S	PRLQHSFSFAGFPSA	HUMAN	Uniprot	Akt	AGC
P31749	AKT1	P49815	939	S	SFRARSTSLNERPKS	HUMAN	Uniprot	Akt	AGC
P31749	AKT1	P49815	1462	T	GLRPRGYTISDSAPS	HUMAN	Uniprot	Akt	AGC
P31749	AKT1	P67809	102	S	NPRKYLRSVGDGETV	HUMAN	Uniprot	Akt	AGC
P31749	AKT1	Q9NR28	67	S	AQKSEPHSLSSEALM	HUMAN	PSP	Akt	AGC
P31749	AKT1	Q3MKQ2	105	S	KLRERQLSHSLRAVS	HUMAN	PSP	Akt	AGC
P31749	AKT1	O43521	87	S	FIFMRRSSLLSRSSS	HUMAN	PSP	Akt	AGC
P31749	AKT1	P19484	467	S	KASSRRSSFSMEEGD	HUMAN	PSP	Akt	AGC
P31749	AKT1	O35927	454	T	TGTFRTSTAPSSPGV	HUMAN	PSP	Akt	AGC
P31749	AKT1	P19174	1248	S	HGRAREGSFESRYQQ	HUMAN	PSP	Akt	AGC
P31749	AKT1	Q8VGC3	625	S	KQRSRHKSKDRYCDK	HUMAN	PSP	Akt	AGC
P31749	AKT1	Q16584	674	S	PGRERGESPTTPPTP	HUMAN	PSP	Akt	AGC
P31749	AKT1	Q2PPJ7	715	T	PMRFRSATTSGAPGV	HUMAN	PSP	Akt	AGC
P31749	AKT1	P35232	258	T	LSRSRNITYLPAGQS	HUMAN	PSP	Akt	AGC
P31749	AKT1	P22829	350	S	GRRGRLPSKPKQPPD	HUMAN	PSP	Akt	AGC
P31749	AKT1	Q13043	183	T	DTMAKRNTVIGTPFW	HUMAN	PSP	Akt	AGC
P31749	AKT1	Q13131	494	S	GTATPQRSGSVSNYR	HUMAN	PSP	Akt	AGC
P31749	AKT1	P35240	315	S	MRRRKADSLEVQQMK	HUMAN	PSP	Akt	AGC
P31749	AKT1	E9PST5	1180	S	GPRSRSRSRDRRRKE	HUMAN	PSP	Akt	AGC
P31749	AKT1	Q92547	1159	S	EERARLASNLQWPSC	HUMAN	PSP	Akt	AGC
P31749	AKT1	Q15672	121	T	NVRERQRTQSLNEAF	HUMAN	PSP	Akt	AGC
P31749	AKT1	P97303	520	S	ETRTRTSSSCSSYSY	HUMAN	PSP	Akt	AGC
P31749	AKT1	P19634	703	S	MSRARIGSDPLAYEP	HUMAN	PSP	Akt	AGC
P31749	AKT1	Q9Z200	588	S	SARSRSNSTEHLLEA	HUMAN	PSP	Akt	AGC
P31749	AKT1	P00533	229	S	RCRGKSPSDCCHNQC	HUMAN	PSP	Akt	AGC
P31749	AKT1	Q60949	700	S	KKLHSSSSVPNFLKF	HUMAN	PSP	Akt	AGC
P31749	AKT1	Q8TDN4	415	T	AFGARRNTIDSTSSF	HUMAN	PSP	Akt	AGC
P31749	AKT1	P39689	140	T	QGRKRRQTSLTDFYH	HUMAN	PSP	Akt	AGC
P31749	AKT1	P38936	146	S	GRKRRQTSMTDFYHS	HUMAN	PSP	Akt	AGC
P31749	AKT1	Q06187	51	S	FERGRRGSKKGSIDV	HUMAN	PSP	Akt	AGC
P31749	AKT1	O75030	516	S	KTSSRRSSMSMEETE	HUMAN	PSP	Akt	AGC
P31749	AKT1	P51617	100	T	LRARDIITAWHPPAP	HUMAN	PSP	Akt	AGC
P31749	AKT1	P62136	320	T	NPGGRPITPPRNSAK	HUMAN	PSP	Akt	AGC
P31749	AKT1	Q06486	370	S	MERERKVSMRLHRGA	HUMAN	PSP	Akt	AGC
P31749	AKT1	P12755	458	T	QPRKRKLTVDTPGAP	HUMAN	PSP	Akt	AGC
P31749	AKT1	Q9BXL7	652	S	LERPFRPSVTSVGHV	HUMAN	PSP	Akt	AGC
P31749	AKT1	Q15672	42	S	GGRKRRSSRRSAGGG	HUMAN	PSP	Akt	AGC
P31749	AKT1	Q13043	120	T	IIRLRNKTLTEDEIA	HUMAN	PSP	Akt	AGC
P31749	AKT1	Q96S44	250	S	RLRGRKRSMVG****	HUMAN	PSP	Akt	AGC
P31749	AKT1	P08727	35	S	GVAFRAPSIHGGSGG	HUMAN	PSP	Akt	AGC
P31749	AKT1	Q60949	231	S	RPMRKSFSQPGLRSL	HUMAN	PSP	Akt	AGC
P31749	AKT1	Q9Y3M2	20	S	TPPRKSASLSNLHSL	HUMAN	PSP	Akt	AGC
P31749	AKT1	Q92879	28	S	GQVPRTWSEKDLREL	HUMAN	PSP	Akt	AGC
P31749	AKT1	O08537	236	S	VRRQRSASEQVHCLN	HUMAN	PSP	Akt	AGC
P31749	AKT1	Q53EL6	67	S	KRRLRKNSSRDSGRG	HUMAN	PSP	Akt	AGC
P31749	AKT1	P49918	310	T	GVGSVEQTPRKRLR*	HUMAN	PSP	Akt	AGC
P31749	AKT1	Q9BVI0	265	S	RKRGRPPSIAPTAVD	HUMAN	PSP	Akt	AGC
P31749	AKT1	Q7YSG7	1179	S	TSRIRTQSFSLQERH	HUMAN	PSP	Akt	AGC
P31749	AKT1	P35226	316	S	ANRPRKSSVNGSSAT	HUMAN	PSP	Akt	AGC
P31749	AKT1	P42345	2448	S	RSRTRTDSYSAGQSV	HUMAN	PSP	Akt	AGC
P31749	AKT1	Q9BRQ0	48	S	PEKKRRKSNTQGPAY	HUMAN	PSP	Akt	AGC
P31749	AKT1	Q60987	271	T	KLRRRSTTSRAKLAF	HUMAN	PSP	Akt	AGC
P31749	AKT1	O60825	466	S	PVRMRRNSFTPLSSS	HUMAN	PSP	Akt	AGC
P31749	AKT1	Q9Y283	866	T	ARRLETSTLSEDFQV	HUMAN	PSP	Akt	AGC
P31749	AKT1	P84103	128	S	FSRSRSRSLSRDRRR	HUMAN	PSP	Akt	AGC
P31749	AKT1	P38398	694	S	QTSKRHDSDTFPELK	HUMAN	PSP	Akt	AGC
P31749	AKT1	O14686-3	1331	S	RGRARLKSTASSIET	HUMAN	PSP	Akt	AGC
P31749	AKT1	Q9Z1T6-1	105	S	EELHRRSSVLENTLP	HUMAN	PSP	Akt	AGC
P31749	AKT1	O08785	845	S	LPRHRTDSLTDPSKV	HUMAN	PSP	Akt	AGC
P31749	AKT1	O70405	774	S	STRTRMFSVGSSSSL	HUMAN	PSP	Akt	AGC
P31749	AKT1	P84103	130	S	RSRSRSLSRDRRRER	HUMAN	PSP	Akt	AGC
P31749	AKT1	Q14315	2233	S	LGRERLGSFGSITRQ	HUMAN	PSP	Akt	AGC
P31749	AKT1	Q15027	554	S	SIRPRPGSLRSKPEP	HUMAN	PSP	Akt	AGC
P31749	AKT1	Q9BVI0	291	S	ELRRRKISKGCEVPL	HUMAN	PSP	Akt	AGC
P31749	AKT1	Q13107	445	S	NHRLRNDSVIVDTFH	HUMAN	PSP	Akt	AGC
P31749	AKT1	Q00961	1083	S	GPRPRHASLPSSVAE	HUMAN	PSP	Akt	AGC
P31749	AKT1	P08047	42	S	FSQARSSSTGSSSST	HUMAN	PSP	Akt	AGC
P31749	AKT1	Q13950	196	S	GRSGRGKSFTLTITV	HUMAN	PSP	Akt	AGC
P31749	AKT1	P49918	282	S	FFAKRKRSAPEKSSG	HUMAN	PSP	Akt	AGC
P31749	AKT1	P49816	1130	S	GARDRVRSMSGGHGL	HUMAN	PSP	Akt	AGC
P31749	AKT1	P29473	617	S	SYKIRFNSVSCSDPL	HUMAN	PSP	Akt	AGC
P31749	AKT1	Q05195	145	S	IERIRMDSIGSTVSS	HUMAN	PSP	Akt	AGC
P31749	AKT1	O08967	155	S	ALRQFLWSFRLPGEA	HUMAN	PSP	Akt	AGC
P31749	AKT1	Q14457	295	S	FRLGRLPSVPVEWNE	HUMAN	PSP	Akt	AGC
P31749	AKT1	Q9Y5S9	168	S	GGRRRSRSPDRRRR*	HUMAN	PSP	Akt	AGC
P31749	AKT1	Q00987	186	S	RQRKRHKSDSISLSF	HUMAN	PSP	Akt	AGC
P31749	AKT1	Q13131	496	S	ATPQRSGSVSNYRSC	HUMAN	PSP	Akt	AGC
P31749	AKT1	P29375	1255	S	CLTERAMSWQDRARQ	HUMAN	PSP	Akt	AGC
P31749	AKT1	P23769	401	S	QTRNRKMSNKSKKSK	HUMAN	PSP	Akt	AGC
P31749	AKT1	P41002	577	S	TKRKRENSLQEDRGS	HUMAN	PSP	Akt	AGC
P31749	AKT1	Q05397	695	S	EERMRMESRRQATVS	HUMAN	PSP	Akt	AGC
P31749	AKT1	P07550	346	S	LLCLRRSSLKAYGNG	HUMAN	PSP	Akt	AGC
P31749	AKT1	E9PST5	1329	S	HSRSRSRSTPVRDRG	HUMAN	PSP	Akt	AGC
P31749	AKT1	P54578	432	S	THQGRSSSSGHYVSW	HUMAN	PSP	Akt	AGC
P31749	AKT1	P04150	134	S	ANLNRSTSVPENPKS	HUMAN	PSP	Akt	AGC
P31749	AKT1	P14618	97	S	NVRTATESFASDPIL	HUMAN	PSP	Akt	AGC
P31749	AKT1	Q02248	552	S	QDTQRRTSMGGTQQQ	HUMAN	PSP	Akt	AGC
P31749	AKT1	Q5TA89	35	S	RRDRINSSIEQLKLL	HUMAN	PSP	Akt	AGC
P31749	AKT1	Q53EL6	457	S	RGRKRFVSEGDGGRL	HUMAN	PSP	Akt	AGC
P31749	AKT1	P26373	106	S	DPRRRNKSTESLQAN	HUMAN	PSP	Akt	AGC
P31749	AKT1	P55072	352	S	AATNRPNSIDPALRR	HUMAN	PSP	Akt	AGC
P31749	AKT1	Q92793	1871	T	LMRRRMATMNTRNVP	HUMAN	PSP	Akt	AGC
P31749	AKT1	Q13950	198	T	SGRGKSFTLTITVFT	HUMAN	PSP	Akt	AGC
P31749	AKT1	Q6U7Q0	224	S	EKSYRHRSAFIVHKR	HUMAN	PSP	Akt	AGC
P31749	AKT1	Q7L5N1	60	S	DHWIRMRSQEGRPVQ	HUMAN	PSP	Akt	AGC
P31749	AKT1	Q96F86	161	S	SFRRRHNSWSSSSRH	HUMAN	PSP	Akt	AGC
P31749	AKT1	Q62600	1176	S	TSRIRTQSFSLQERQ	HUMAN	PSP	Akt	AGC
P31749	AKT1	P54645	496	S	ATPQRSGSISNYRSC	HUMAN	PSP	Akt	AGC
P31749	AKT1	P60905	10	S	DQRQRSLSTSGESLY	HUMAN	PSP	Akt	AGC
P31749	AKT1	Q5UE93	607	T	SHRPREVTVSLRATG	HUMAN	PSP	Akt	AGC
P31749	AKT1	Q96J02	257	S	PSRPPRPSRPPPPTP	HUMAN	PSP	Akt	AGC
P31749	AKT1	P29401	382	T	GCATRNRTVPFCSTF	HUMAN	PSP	Akt	AGC
P31749	AKT1	O15360	1149	S	CLRSRDPSLMVDFIL	HUMAN	PSP	Akt	AGC
P31749	AKT1	Q9BWT1	163	T	SRRPRRRTFPGVASR	HUMAN	PSP	Akt	AGC
P31749	AKT1	P06899	37	S	RKRSRKESYSIYVYK	HUMAN	PSP	Akt	AGC
P31749	AKT1	Q61337	112	S	ETRSRHSSYPAGTEE	HUMAN	PSP	Akt	AGC
P31749	AKT1	Q09472	1834	S	MLRRRMASMQRTGVV	HUMAN	PSP	Akt	AGC
P31749	AKT1	Q86V81	219	T	GGGTRRGTRGGARGR	HUMAN	PSP	Akt	AGC
P31749	AKT1	Q99623	91	S	RARPRKISSPTGSKD	HUMAN	PSP	Akt	AGC
P31749	AKT1	Q9UBP6	27	S	YYRQRAHSNPMADHT	HUMAN	PSP	Akt	AGC
P31749	AKT1	O95999	231	S	PLRSRTVSRQ*****	HUMAN	PSP	Akt	AGC
P31749	AKT1	P15337	133	S	EILSRRPSYRKILND	HUMAN	PSP	Akt	AGC
P31749	AKT1	P17302	373	S	RASSRASSRPRPDDL	HUMAN	PSP	Akt	AGC
P31749	AKT1	P49815	981	S	AFRCRSISVSEHVVR	HUMAN	PSP	Akt	AGC
P31749	AKT1	P49816	1466	T	GLRPRGYTISDSAPS	HUMAN	PSP	Akt	AGC
P31749	AKT1	Q8WYL5	826	T	AGLVRKHTKELERLK	HUMAN	PSP	Akt	AGC
P31749	AKT1	Q69ZI1	304	S	KNTRKRHSFTSLTMA	HUMAN	PSP	Akt	AGC
P31749	AKT1	Q8TDN4	309	T	APLRRCRTLSGSPRP	HUMAN	PSP	Akt	AGC
P31749	AKT1	Q9Y283	864	T	SGARRLETSTLSEDF	HUMAN	PSP	Akt	AGC
P31749	AKT1	P54274	273	T	SKRTRTITSQDKPSG	HUMAN	PSP	Akt	AGC
P31749	AKT1	P55937	174	S	VKRHRERSSQPATKM	HUMAN	PSP	Akt	AGC
P31749	AKT1	Q99490-2	472	S	RNLARALSTDCTPSG	HUMAN	PSP	Akt	AGC
P31749	AKT1	Q8N6T7	338	S	PKRERPTSPAPHRPP	HUMAN	PSP	Akt	AGC
P31749	AKT1	Q9WV60	9	S	SGRPRTTSFAESCKP	HUMAN	PSP	Akt	AGC
P31749	AKT1	Q99623	176	S	TERAKDFSLILDDVA	HUMAN	PSP	Akt	AGC
P31749	AKT1	P53396	447	T	NASGSTSTPAPSRTA	HUMAN	PSP	Akt	AGC
P31749	AKT1	O60343	570	S	AKRSLTSSLENIFSR	HUMAN	PSP	Akt	AGC
P31749	AKT1	P46937	127	S	PQHVRAHSSPASLQL	HUMAN	PSP	Akt	AGC
P31749	AKT1	Q9NWV8	29	S	EPRPRTRSNPEGAED	HUMAN	PSP	Akt	AGC
P31749	AKT1	Q86TI0	596	T	AFRRRANTLSHFPIE	HUMAN	PSP	Akt	AGC
P31749	AKT1	P55072	746	S	AMRFARRSVSDNDIR	HUMAN	PSP	Akt	AGC
P31749	AKT1	P53396	451	S	STSTPAPSRTASFSE	HUMAN	PSP	Akt	AGC
P31749	AKT1	P45985	80	S	IERLRTHSIESSGKL	HUMAN	PSP	Akt	AGC
P31749	AKT1	P46414	10	S	NVRVSNGSPSLERMD	HUMAN	PSP	Akt	AGC
P31749	AKT1	Q96CG3	9	T	TSFEDADTEETVTCL	HUMAN	PSP	Akt	AGC
P31749	AKT1	O14746	824	S	AVRIRGKSYVQCQGI	HUMAN	PSP	Akt	AGC
P31749	AKT1	Q60949	660	S	PRLNPSASSPNFFKY	HUMAN	PSP	Akt	AGC
P31749	AKT1	Q8BGD9	422	S	RERSRTGSESSQTGA	HUMAN	PSP	Akt	AGC
P31749	AKT1	P39689	141	S	GRKRRQTSLTDFYHS	HUMAN	PSP	Akt	AGC
P31749	AKT1	P10275	215	S	SGRAREASGAPTSSK	HUMAN	PSP	Akt	AGC
P31749	AKT1	Q96QB1	766	S	VTRTRSLSACNKRVG	HUMAN	PSP	Akt	AGC
P31749	AKT1	Q16875	461	S	NPLMRRNSVTPLASP	HUMAN	PSP	Akt	AGC
P31749	AKT1	Q60949	590	T	AFRRRANTLSHFPVE	HUMAN	PSP	Akt	AGC
P31749	AKT1	Q00987	188	S	RKRHKSDSISLSFDE	HUMAN	PSP	Akt	AGC
P31749	AKT1	Q05397	700	T	MESRRQATVSWDSGG	HUMAN	PSP	Akt	AGC
P31749	AKT1	P61247	10	T	VGKNKRLTKGGKKGA	HUMAN	PSP	Akt	AGC
P31749	AKT1	O15519	273	S	LLRDTFTSLGYEVQK	HUMAN	PSP	Akt	AGC
P31749	AKT1	P33778	36	S	RKRSRKESYSIYVYK	HUMAN	PSP	Akt	AGC
P31749	AKT1	Q96KG9	469	T	STRHRVLTSAFSRAT	HUMAN	PSP	Akt	AGC
P31749	AKT1	Q99418	276	T	LGGGRVKTWKRRWFI	HUMAN	PSP	Akt	AGC
P31749	AKT1	Q99502	299	S	SDRLRRGSDGKSRGR	HUMAN	PSP	Akt	AGC
P31749	AKT1	P17542	90	T	EARHRVPTTELCRPP	HUMAN	PSP	Akt	AGC
P31749	AKT1	O60825	483	S	IRRPRNYSVGSRPLK	HUMAN	PSP	Akt	AGC
P31749	AKT1	Q9BZQ8	602	S	ASPARRASAILPGVL	HUMAN	PSP	Akt	AGC
P31749	AKT1	Q99490-2	629	S	THLSRVRSLDLDDWP	HUMAN	PSP	Akt	AGC
P31749	AKT1	P09651	199	S	SQRGRSGSGNFGGGR	HUMAN	PSP	Akt	AGC
P31749	AKT1	Q9CZU6	225	S	RNLYREGSSIGAIDS	HUMAN	PSP	Akt	AGC
P31749	AKT1	P84022	179	T	PQSNIPETPPPGYLS	HUMAN	PSP	Akt	AGC
P31749	AKT1	P31749	246	S	LSRERVFSEDRARFY	HUMAN	PSP	Akt	AGC
P31749	AKT1	P19338	641	T	EIDGNKVTLDWAKPK	HUMAN	PSP	Akt	AGC
P31749	AKT1	P62424	106	T	AHKYRPETKQEKKQR	HUMAN	PSP	Akt	AGC
P31749	AKT1	P14598	304	S	GAPPRRSSIRNAHSI	HUMAN	PSP	Akt	AGC
P31749	AKT1	Q9R210	466	S	KASSRRSSFSMEEGD	HUMAN	PSP	Akt	AGC
P31749	AKT1	P22736	351	S	GRRGRLPSKPKQPPD	HUMAN	PSP	Akt	AGC
P31749	AKT1	P42858	419	S	GGRSRSGSIVELIAG	HUMAN	PSP	Akt	AGC
P31749	AKT1	Q80U87	907	T	TCRRRSRTFEAFMYL	HUMAN	PSP	Akt	AGC
P31749	AKT1	P55072	748	S	RFARRSVSDNDIRKY	HUMAN	PSP	Akt	AGC
P31749	AKT1	Q969H0	227	S	QQRRRITSVQPPTGL	HUMAN	PSP	Akt	AGC
P31749	AKT1	Q04912	1394	S	VRRPRPLSEPPRPT*	HUMAN	PSP	Akt	AGC
P31749	AKT1	P37089	621	S	RFRSRYWSPGRGARG	HUMAN	PSP	Akt	AGC
P31749	AKT1	P45880	48	S	DVKTKSCSGVEFSTS	HUMAN	PSP	Akt	AGC
P31749	AKT1	P63000	71	S	YDRLRPLSYPQTDVF	HUMAN	PSP	Akt	AGC
P31749	AKT1	Q9WVH3	197	S	APRRRAASMDSSSKL	HUMAN	PSP	Akt	AGC
P31749	AKT1	O96028	172	S	ARRNRKRSIKYDSLL	HUMAN	PSP	Akt	AGC
P31749	AKT1	P04792	82	S	RALSRQLSSGVSEIR	HUMAN	PSP	Akt	AGC
P31749	AKT1	P26432	515	S	NFDRRFLSKLLMRQS	HUMAN	PSP	Akt	AGC
P31749	AKT1	Q06203	397	T	DSIVRGNTISPIIKL	HUMAN	PSP	Akt	AGC
P31749	AKT1	P53804	378	S	AYTPRSLSAPIFTTS	HUMAN	PSP	Akt	AGC
P31749	AKT1	O14939	175	T	NYLNRLLTMSFYRNY	HUMAN	PSP	Akt	AGC
P31749	AKT1	O15151	367	S	PDCRRTISAPVVRPK	HUMAN	PSP	Akt	AGC
P31749	AKT1	Q9BXL7	558	S	MQPPRSRSSIMSITA	HUMAN	PSP	Akt	AGC
P31749	AKT1	Q7Z5H3	16	S	ARRARSKSLVMGEQS	HUMAN	PSP	Akt	AGC
P31749	AKT1	P19634	648	S	KTRQRLRSYNRHTLV	HUMAN	PSP	Akt	AGC
P31749	AKT1	Q9Z1T6-1	318	S	PARNRSASITNLSLD	HUMAN	PSP	Akt	AGC
P31749	AKT1	Q06187	495	T	EMRHRFQTQQLLEMC	HUMAN	PSP	Akt	AGC
P31749	AKT1	P29474	615	S	SYKIRFNSISCSDPL	HUMAN	PSP	Akt	AGC
P31749	AKT1	P52789	473	T	QHRARQKTLEHLQLS	HUMAN	PSP	Akt	AGC
P31749	AKT1	Q86V81	34	S	RGRGRAGSQGGRGGG	HUMAN	PSP	Akt	AGC
P31749	AKT1	P31749	72	T	TERPRPNTFIIRCLQ	HUMAN	PSP	Akt	AGC
P31749	AKT1	P29375	287	S	RQRKGTLSVNFVDLY	HUMAN	PSP	Akt	AGC
P31749	AKT1	Q15633	283	S	ILSLRSCSLGSLGAL	HUMAN	PSP	Akt	AGC
P31749	AKT1	P14618	37	S	MCRLDIDSPPITARN	HUMAN	PSP	Akt	AGC
P31749	AKT1	P02545	404	S	RSRGRASSHSSQTQG	HUMAN	PSP	Akt	AGC
P31749	AKT1	P38398	509	T	LKRKRRPTSGLHPED	HUMAN	PSP	Akt	AGC
P31749	AKT1	P55211	196	S	KLRRRFSSLHFMVEV	HUMAN	PSP	Akt	AGC
P31749	AKT1	P42345	2446	T	NKRSRTRTDSYSAGQ	HUMAN	PSP	Akt	AGC
P31749	AKT1	P62509	179	S	ITKRRRKSCQACRFM	HUMAN	PSP	Akt	AGC
P31749	AKT1	Q13045	436	S	RLRRRKDSAQDDQAK	HUMAN	PSP	Akt	AGC
P31749	AKT1	P19634	796	S	QRIQRCLSDPGPHPE	HUMAN	PSP	Akt	AGC
P31749	AKT1	Q9UGI0	78	S	SARPRVKSSYSMENA	HUMAN	PSP	Akt	AGC
P31749	AKT1	O43464	212	S	RVRVRLLSGDTYEAV	HUMAN	PSP	Akt	AGC
P31749	AKT1	Q9UN36	348	T	GNRSRSRTLSQSSES	HUMAN	PSP	Akt	AGC
P31749	AKT1	O95999	218	S	EEGTCANSSEMFLPL	HUMAN	PSP	Akt	AGC
P31749	AKT1	Q63744	330	S	VTRTRSLSTCNKRVG	HUMAN	PSP	Akt	AGC
P31749	AKT1	P26285	484	S	IRRPRNYSVGSRPLQ	HUMAN	PSP	Akt	AGC
P31749	AKT1	Q9Z120	21	S	YYRQRAHSNPMADHT	HUMAN	PSP	Akt	AGC
P31749	AKT1	P29474	1177	S	TSRIRTQSFSLQERQ	HUMAN	PSP	Akt	AGC
P31749	AKT1	P60335	43	S	VKRIREESGARINIS	HUMAN	PSP	Akt	AGC
P31749	AKT1	O75376	1450	S	TVRSRHTSVVSSGPS	HUMAN	PSP	Akt	AGC
P31749	AKT1	G1N806	82	S	RSRSRSRSRSPGRPA	HUMAN	PSP	Akt	AGC
P31749	AKT1	D3ZBQ1	252	S	APRRRAVSMDNSNKY	HUMAN	PSP	Akt	AGC
P31749	AKT1	P19544-7	67	S	GRRSRGASGSEPQQM	HUMAN	PSP	Akt	AGC
P31749	AKT1	P98170	87	S	VGRHRKVSPNCRFIN	HUMAN	PSP	Akt	AGC
P31749	AKT1	P08047	698	S	CPKRFMRSDHLSKHI	HUMAN	PSP	Akt	AGC
P31749	AKT1	P23396	70	T	GRRIRELTAVVQKRF	HUMAN	PSP	Akt	AGC
P31749	AKT1	Q9UGI0	117	T	QRRTRSPTESPQSSG	HUMAN	PSP	Akt	AGC
P31749	AKT1	Q9UN36	332	S	LSRSRTASLTSAASV	HUMAN	PSP	Akt	AGC
P31749	AKT1	P61247	112	S	LTRDKMCSMVKKWQT	HUMAN	PSP	Akt	AGC
P31749	AKT1	Q9H6Z4	126	S	VKRERTSSLTQFPPS	HUMAN	PSP	Akt	AGC
P31749	AKT1	P35240	230	T	AIRNKKGTELLLGVD	HUMAN	PSP	Akt	AGC
P31749	AKT1	Q60949	499	T	NRAKRSLTESLESIL	HUMAN	PSP	Akt	AGC
P31749	AKT1	Q96BF3	220	S	GKDQRGQSIYSTSFP	HUMAN	PSP	Akt	AGC
P31749	AKT1	P10275	792	S	CVRMRHLSQEFGWLQ	HUMAN	PSP	Akt	AGC
P31749	AKT1	Q00987	166	S	SSRRRAISETEENSD	HUMAN	PSP	Akt	AGC
P31749	AKT1	O08967	280	T	KLGGRVKTWKRRWFI	HUMAN	PSP	Akt	AGC
P31749	AKT1	Q13950	200	T	RGKSFTLTITVFTNP	HUMAN	PSP	Akt	AGC
P31749	AKT1	Q9WVH3	32	T	QSRPRSCTWPLPRPD	HUMAN	PSP	Akt	AGC
P31749	AKT1	Q14CB8	422	S	QKRARSRSFSGLIKR	HUMAN	PSP	Akt	AGC
P31749	AKT1	Q96ST2	721	T	QRRRMNSTGGQTPRR	HUMAN	PSP	Akt	AGC
P31749	AKT1	P48432	118	T	KYRPRRKTKTLMKKD	HUMAN	PSP	Akt	AGC
P31749	AKT1	Q06806	794	T	LHRRRTFTYQSGSGE	HUMAN	PSP	Akt	AGC
P31749	AKT1	Q5XUX0	33	S	AETAAADSEPDTDPE	HUMAN	PSP	Akt	AGC
P31749	AKT1	Q9UPY5	26	S	NVNGRLPSLGNKEPP	HUMAN	PSP	Akt	AGC
P31749	AKT1	Q14457	234	S	AQYQREYSEFKRQQL	HUMAN	PSP	Akt	AGC
P31749	AKT1	O60343	341	S	QPRRRHASAPSHVQP	HUMAN	PSP	Akt	AGC
P31749	AKT1	P29375	285	T	QMRQRKGTLSVNFVD	HUMAN	PSP	Akt	AGC
P31749	AKT1	P49816	939	S	KFRARSTSLNERPKS	HUMAN	PSP	Akt	AGC
P31749	AKT1	B2RWS6	1733	S	PGDSRRLSIQRCIQS	HUMAN	PSP	Akt	AGC
P31749	AKT1	P48679	301	S	QSRIRIDSLSAQLSQ	HUMAN	PSP	Akt	AGC
P31749	AKT1	Q6U7Q0	262	T	IVHQRVHTGEKPYKC	HUMAN	PSP	Akt	AGC
P31749	AKT1	P15331	66	S	SSSARLGSFRAPRAG	HUMAN	PSP	Akt	AGC
P31749	AKT1	P03372	167	S	GGRERLASTNDKGSM	HUMAN	PSP	Akt	AGC
P31749	AKT1	P63138	434	S	SRLRRRASQLKITIP	HUMAN	PSP	Akt	AGC
P31749	AKT1	Q96GX5	299	T	QSRKRLATSSASSQS	HUMAN	PSP	Akt	AGC
P31749	AKT1	Q8BG60	309	S	GLSSRTSSMASRTSS	HUMAN	PSP	Akt	AGC
P31749	AKT1	P24941	39	T	LKKIRLDTETEGVPS	HUMAN	PSP	Akt	AGC
P31749	AKT1	P55316	279	T	KLRRRSTTSRAKLAF	HUMAN	PSP	Akt	AGC
P31749	AKT1	Q60949	621	S	RKLMRYHSVSTETPH	HUMAN	PSP	Akt	AGC
P31749	AKT1	P15056	365	S	GQRDRSSSAPNVHIN	HUMAN	PSP	Akt	AGC
P31749	AKT1	Q9Y2V2	52	S	TRRTRTFSATVRASQ	HUMAN	PSP	Akt	AGC
P31749	AKT1	O14745	156	T	ELRPRLCTMKKGPSG	HUMAN	PSP	Akt	AGC
P31749	AKT1	P53365	260	S	GTRGRLESAQATFQA	HUMAN	PSP	Akt	AGC
P31749	AKT1	Q6PIY7	116	S	LSGERRYSMPPLFHT	HUMAN	PSP	Akt	AGC
P31749	AKT1	Q9P0N9	124	S	GKLPRSPSFPLEPDD	HUMAN	PSP	Akt	AGC
P31749	AKT1	P62753	236	S	AKRRRLSSLRASTSK	HUMAN	PSP	Akt	AGC
P31749	AKT1	O14757	280	S	AKRPRVTSGGVSESP	HUMAN	PSP	Akt	AGC
P31749	AKT1	G1N806	80	S	SRRSRSRSRSRSPGR	HUMAN	PSP	Akt	AGC
P31749	AKT1	Q9UQC2	159	S	LLRERKSSAPSHSSQ	HUMAN	PSP	Akt	AGC
P31749	AKT1	P54253	775	S	ATRKRRWSAPESRKL	HUMAN	PSP	Akt	AGC
P31749	AKT1	Q9BRS8	451	S	QEKSPGTSPLLSRKM	HUMAN	PSP	Akt	AGC
P31749	AKT1	P08050	369	S	RPSSRASSRASSRPR	HUMAN	PSP	Akt	AGC
P31749	AKT1	O35099	90	S	ATRGRGNSGSGGGRR	HUMAN	PSP	Akt	AGC
P31749	AKT1	Q8K382	536	S	PYRTLKESDSAEGDE	HUMAN	PSP	Akt	AGC
P31749	AKT1	P14618	202	S	TEVENGGSLGSKKGV	HUMAN	PSP	Akt	AGC
P31749	AKT1	Q9H4A3	60	T	EYRRRRHTMDKDSRG	HUMAN	PSP	Akt	AGC
P31749	AKT1	Q9NPC1	324	T	GGRSREGTMELRTTP	HUMAN	PSP	Akt	AGC
P31749	AKT1	Q9Z0X4	291	S	WKRRRRSSSVVAGEM	HUMAN	PSP	Akt	AGC
P31749	AKT1	P21333	2152	S	TRRRRAPSVANVGSH	HUMAN	PSP	Akt	AGC
P31749	AKT1	Q9Y283	865	S	GARRLETSTLSEDFQ	HUMAN	PSP	Akt	AGC
P31749	AKT1	P30291	642	S	KKMNRSVSLTIY***	HUMAN	PSP	Akt	AGC
P31749	AKT1	P15056	429	S	PQRERKSSSSSEDRN	HUMAN	PSP	Akt	AGC
P31749	AKT1	P35240	10	S	GAIASRMSFSSLKRK	HUMAN	PSP	Akt	AGC
P31749	AKT1	P78371	260	S	GSRVRVDSTAKVAEI	HUMAN	PSP	Akt	AGC
P31749	AKT1	P41279	400	S	EDQPRCQSLDSALLE	HUMAN	PSP	Akt	AGC
P31749	AKT1	Q96QB1	735	S	MVRKRSVSNSTQTSS	HUMAN	PSP	Akt	AGC
P31749	AKT1	P29375	1225	T	SRRPRLETILSLLVS	HUMAN	PSP	Akt	AGC
P31749	AKT1	P08047	679	T	ELQRHKRTHTGEKKF	HUMAN	PSP	Akt	AGC
P31749	AKT1	P08670	39	S	TTSTRTYSLGSALRP	HUMAN	PSP	Akt	AGC
P31749	AKT1	Q9BXL7	644	S	NLMFRKFSLERPFRP	HUMAN	PSP	Akt	AGC
P31749	AKT1	P49816	1132	S	RDRVRSMSGGHGLRV	HUMAN	PSP	Akt	AGC
P31749	AKT1	Q16763	152	T	AARARLLTEIHGGAG	HUMAN	PSP	Akt	AGC
P31749	AKT1	O60343	568	T	NKAKRSLTSSLENIF	HUMAN	PSP	Akt	AGC
P31749	AKT1	P14598	328	S	QDAYRRNSVRFLQQR	HUMAN	PSP	Akt	AGC
P31749	AKT1	P05455	389	T	VKRAREETDKEEPAS	HUMAN	PSP	Akt	AGC
P31749	AKT1	P84103	122	S	SPRRRSFSRSRSRSL	HUMAN	PSP	Akt	AGC
P31749	AKT1	Q6U7Q0	150	T	LVHQRSHTGEKPYLC	HUMAN	PSP	Akt	AGC
P31749	AKT1	P20749	41	S	KRPLRAPSPEPAAPR	HUMAN	PSP	Akt	AGC
P31749	AKT1	P0DMV8	631	S	AQGPKGGSGSGPTIE	HUMAN	PSP	Akt	AGC
P31749	AKT1	P29473	1179	S	TSRIRTQSFSLQERH	HUMAN	PSP	Akt	AGC
P31749	AKT1	Q8K382	538	S	RTLKESDSAEGDETE	HUMAN	PSP	Akt	AGC
P31749	AKT1	P15806-2	527	S	VPRTRTSSTDEVLSL	HUMAN	PSP	Akt	AGC
P31749	AKT1	P46527	10	S	NVRVSNGSPSLERMD	HUMAN	PSP	Akt	AGC
P31749	AKT1	P41002	31	T	RRRPRNLTILSLPED	HUMAN	PSP	Akt	AGC
P31749	AKT1	Q9BPZ7	86	T	GIRRRSNTAQRLERL	HUMAN	PSP	Akt	AGC
P31749	AKT1	P53602	96	S	LARKRRNSRDGDPLP	HUMAN	PSP	Akt	AGC
P31749	AKT1	P84103	138	S	RDRRRERSLSRERNH	HUMAN	PSP	Akt	AGC
P31749	AKT1	Q13185	89	T	AGKEKDGTKRKSLSD	HUMAN	PSP	Akt	AGC
P31749	AKT1	Q96QB1	1004	S	RHRLRWHSFQSSHRP	HUMAN	PSP	Akt	AGC
P31749	AKT1	P29401	387	S	NRTVPFCSTFAAFFT	HUMAN	PSP	Akt	AGC
P31749	AKT1	P29375	225	S	TRRVKTQSESGDVSR	HUMAN	PSP	Akt	AGC
P31749	AKT1	Q15942	142	S	PQPREKVSSIDLEID	HUMAN	PSP	Akt	AGC
P31749	AKT1	Q9UNN5	582	S	KLRIRTPSGEFLERR	HUMAN	PSP	Akt	AGC
P31749	AKT1	Q13185	55	T	FLKWKGFTDADNTWE	HUMAN	PSP	Akt	AGC
P31749	AKT1	Q2PPJ7	486	S	SSWGRTYSFTSAMSR	HUMAN	PSP	Akt	AGC
P31749	AKT1	O60343	666	S	GRAQGVRSPLLRQSS	HUMAN	PSP	Akt	AGC
P31749	AKT1	Q9H4X1-2	45	S	ERMKRRSSASVSDSS	HUMAN	PSP	Akt	AGC
P31749	AKT1	Q60949	253	T	DASLRSSTFSSFDND	HUMAN	PSP	Akt	AGC
P31749	AKT1	P06748	48	S	QLSLRTVSLGAGAKD	HUMAN	PSP	Akt	AGC
P31749	AKT1	Q92945	193	S	GLPERSVSLTGAPES	HUMAN	PSP	Akt	AGC
P31749	AKT1	O60331	555	S	RYRRRTQSSGQDGRP	HUMAN	PSP	Akt	AGC
P31749	AKT1	Q5TA89	34	S	MRRDRINSSIEQLKL	HUMAN	PSP	Akt	AGC
P31749	AKT1	D3ZBQ1	32	T	QSRPRSCTWPLQRPE	HUMAN	PSP	Akt	AGC
P31749	AKT1	Q12906	647	S	RGRGRGGSIRGRGRG	HUMAN	PSP	Akt	AGC
P31749	AKT1	Q8IYJ3	241	S	RMLSSSSSVSSLNSS	HUMAN	PSP	Akt	AGC
P31749	AKT1	O70343	570	S	RMRSRSRSFSRHRSC	HUMAN	PSP	Akt	AGC
P31749	AKT1	Q00613	326	S	SSVDTLLSPTALIDS	HUMAN	PSP	Akt	AGC
P31749	AKT1	P35222	552	S	QDTQRRTSMGGTQQQ	HUMAN	PSP	Akt	AGC
P31749	AKT1	Q15672	123	S	RERQRTQSLNEAFAA	HUMAN	PSP	Akt	AGC
P31749	AKT1	Q86VP3	437	S	GRRGRSTSLKERQAA	HUMAN	PSP	Akt	AGC
P31749	AKT1	P55937	385	S	EVRSRRDSICSSVSM	HUMAN	PSP	Akt	AGC
P31749	AKT1	Q9WVH4	32	T	QSRPRSCTWPLQRPE	HUMAN	PSP	Akt	AGC
P31749	AKT1	Q9H9Q4	181	T	LIRDRLKTEPFEENS	HUMAN	PSP	Akt	AGC
P31749	AKT1	Q9Z0X4	292	S	KRRRRSSSVVAGEMS	HUMAN	PSP	Akt	AGC
P31749	AKT1	O08528	473	T	QHRARQKTLESLKLS	HUMAN	PSP	Akt	AGC
P31749	AKT1	P02545	301	S	QSRIRIDSLSAQLSQ	HUMAN	PSP	Akt	AGC
P31749	AKT1	P48679	404	S	RSRGRASSHSSQSQG	HUMAN	PSP	Akt	AGC
P31749	AKT1	Q9Y4P1	34	S	WILGRKYSIFTEKDE	HUMAN	PSP	Akt	AGC
P31749	AKT1	P84103	140	S	RRRERSLSRERNHKP	HUMAN	PSP	Akt	AGC
P31749	AKT1	Q6R327	1135	T	NRRIRTLTEPSVDFN	HUMAN	PSP	Akt	AGC
P31749	AKT1	Q9Y261	156	T	KTYRRSYTHAKPPYS	HUMAN	PSP	Akt	AGC
P31749	AKT1	Q9Z2B5	799	T	YTRSREGTSSSIVFE	HUMAN	PSP	Akt	AGC
P31749	AKT1	Q9Y2I7	307	S	PARNRSASITNLSLD	HUMAN	PSP	Akt	AGC
P31749	AKT1	Q7Z6J0	304	S	KNTKKRHSFTSLTMA	HUMAN	PSP	Akt	AGC
P31749	AKT1	Q6U7Q0	234	T	IVHKRVHTGEKPYKC	HUMAN	PSP	Akt	AGC
P31749	AKT1	P26285	467	S	PVRMRRNSFTPLSSS	HUMAN	PSP	Akt	AGC
P31749	AKT1	B2RWS6	1833	S	MLRRRMASMQRTGVA	HUMAN	PSP	Akt	AGC
P31749	AKT1	Q13950	28	S	PSTSRRFSPPSSSLQ	HUMAN	PSP	Akt	AGC
P31749	AKT1	P35568	629	S	VPSGRKGSGDYMPMS	HUMAN	PSP	Akt	AGC
P31749	AKT1	P19338	707	T	HKPQGKKTKFE****	HUMAN	PSP	Akt	AGC
P31749	AKT1	P08050	373	S	RASSRASSRPRPDDL	HUMAN	PSP	Akt	AGC
P31749	AKT1	Q95YJ1	75	S	ESRPRAVSFRQSEPS	HUMAN	PSP	Akt	AGC
P31749	AKT1	Q15118	346	T	APRPRVETSRAVPLA	HUMAN	PSP	Akt	AGC
P31749	AKT1	P61247	88	T	FRKFKLITEDVQGKN	HUMAN	PSP	Akt	AGC
P31749	AKT1	Q71DI3	46	T	PHRYRPGTVALREIR	HUMAN	PSP	Akt	AGC
P31749	AKT1	Q61337	136	S	PFRGRSRSAPPNLWA	HUMAN	PSP	Akt	AGC
P31749	AKT1	Q62627	249	S	SRHNRDTSAPANFAS	HUMAN	PSP	Akt	AGC
P31749	AKT1	Q01098	1084	S	GPRPRHASLPSSVAE	HUMAN	PSP	Akt	AGC
P31749	AKT1	P15976	310	S	QTRNRKASGKGKKKR	HUMAN	PSP	Akt	AGC
P31749	AKT1	P68431	45	T	PHRYRPGTVALREIR	HUMAN	PSP	Akt	AGC
P31749	AKT1	P32067	301	T	LLRNKKVTWKVLEGH	HUMAN	PSP	Akt	AGC
P31749	AKT1	P67778	258	T	LSRSRNITYLPAGQS	HUMAN	PSP	Akt	AGC
P31749	AKT1	P18265	21	S	SGRARTSSFAEPGGG	HUMAN	PSP	Akt	AGC
P31749	AKT1	Q12809_VAR_014388	897	T	SFRRRTDTDTEQPGE	HUMAN	PSP	Akt	AGC
P31749	AKT1	P03372	305	S	IKRSKKNSLALSLTA	HUMAN	PSP	Akt	AGC
P31749	AKT1	P68400	13	T	PSRARVYTDVNTHRP	HUMAN	PSP	Akt	AGC
P31749	AKT1	Q96HP0	1194	S	GQRSRLASMLDSDTE	HUMAN	PSP	Akt	AGC
P31749	AKT1	P05787	432	S	SAYGGLTSPGLSYSL	HUMAN	PSP	Akt	AGC
P31749	AKT1	Q96ST2	720	S	PQRRRMNSTGGQTPR	HUMAN	PSP	Akt	AGC
P31749	AKT1	P26431	652	S	KTRQRLRSYNRHTLV	HUMAN	PSP	Akt	AGC
P31749	AKT1	Q5QNW6	37	S	RKRSRKESYSVYVYK	HUMAN	PSP	Akt	AGC
P31749	AKT1	Q7Z589	209	S	RKRRRTNSSSSSPVV	HUMAN	PSP	Akt	AGC
P31749	AKT1	P29994	2682	S	FPRMRAMSLVSSDSE	HUMAN	PSP	Akt	AGC
P31749	AKT1	Q921I6	245	S	FRSKRSYSLSELSVL	HUMAN	PSP	Akt	AGC
P31749	AKT1	Q15121	116	S	KDIIRQPSEEEIIKL	HUMAN	PSP	Akt	AGC
P31749	AKT1	P17679	310	S	QTRNRKASGKGKKKR	HUMAN	PSP	Akt	AGC
P31749	AKT1	Q8C6L5	291	S	VEKEKPGSPAVTLLI	HUMAN	PSP	Akt	AGC
P31749	AKT1	P56270	385	T	KDRLRAHTVRHEEKV	HUMAN	PSP	Akt	AGC
P31749	AKT1	Q64092	565	S	KASSRRSSFSMEEES	HUMAN	PSP	Akt	AGC
P31749	AKT1	P61016	16	S	RSAIRRASTIEMPQQ	HUMAN	PSP	Akt	AGC
P31749	AKT1	P09601	188	S	LYRSRMNSLEMTPAV	HUMAN	PSP	Akt	AGC
P31749	AKT1	P62908	70	T	GRRIRELTAVVQKRF	HUMAN	PSP	Akt	AGC
P31749	AKT1	Q13009	231	S	STCQRANSLGDLYAQ	HUMAN	PSP	Akt	AGC
P31749	AKT1	Q9Z0X4	290	S	GWKRRRRSSSVVAGE	HUMAN	PSP	Akt	AGC
P31749	AKT1	P45481	1872	T	LMRRRMATMNTRNVP	HOMO SAPIENS	GPS	Akt	AGC
P31749	AKT1	P10636-8	214	S	GSRSRTPSLPTPPTR	HOMO SAPIENS	GPS	Akt	AGC
P31749	AKT1	Q6NUR9	58	S	VVGARRSSWRVVSSI	HOMO SAPIENS	GPS	Akt	AGC
P31749	AKT1	Q7Z6J0	800	S	DAFHRKASSLDSAVP	HOMO SAPIENS	GPS	Akt	AGC
P31749	AKT1	Q9Y2J6	1118	S	VRRPRSRSRDSGDEN	HOMO SAPIENS	GPS	Akt	AGC
P31749	AKT1	Q9Y534	58	S	TKRTRTYSATARASA	HOMO SAPIENS	GPS	Akt	AGC
P31749	AKT1	Q14315	2246	S	RQQEGEASSQDMTAQ	HOMO SAPIENS	GPS	Akt	AGC
P31749	AKT1	Q16778	37	S	RKRSRKESYSIYVYK	HOMO SAPIENS	GPS	Akt	AGC
P31749	AKT1	Q7Z6J0	125	S	GQQPRVQSWSPPVRG	HOMO SAPIENS	GPS	Akt	AGC
P31749	AKT1	P10636-8	212	T	TPGSRSRTPSLPTPP	HOMO SAPIENS	GPS	Akt	AGC
P31750	AKT1	Q9JIX8	1179	S	GPRSRSRSRDRRRKE	MOUSE	Uniprot	Akt	AGC
P31750	AKT1	Q91V92	455	S	PAPSRTASFSESRAD	MOUSE	Uniprot	Akt	AGC
P31750	AKT1	P39689	140	T	QGRKRRQTSLTDFYH	MOUSE	Uniprot	Akt	AGC
P31750	AKT1	P46414	187	T	NAGTVEQTPKKPGLR	MOUSE	Uniprot	Akt	AGC
P31750	AKT1	P46414	197	T	KPGLRRQT*******	MOUSE	Uniprot	Akt	AGC
P31750	AKT1	O35280	280	S	AKRPRATSGGMSESS	MOUSE	Uniprot	Akt	AGC
P31750	AKT1	O35491	34	S	HKRRRSRSWSSSSDR	MOUSE	Uniprot	Akt	AGC
P31750	AKT1	O35491	127	T	RRRRRSRTFSRSSSH	MOUSE	Uniprot	Akt	AGC
P31750	AKT1	Q01147	119	S	EILSRRPSYRKILND	MOUSE	Uniprot	Akt	AGC
P31750	AKT1	Q61188	21	S	CWRKRVKSEYMRLRQ	MOUSE	Uniprot	Akt	AGC
P31750	AKT1	Q9R1E0	24	T	LPRQRSCTWPLPRPE	MOUSE	Uniprot	Akt	AGC
P31750	AKT1	Q9R1E0	253	S	SPRRRAASMDNNSKF	MOUSE	Uniprot	Akt	AGC
P31750	AKT1	Q9R1E0	316	S	TFRPRTSSNASTISG	MOUSE	Uniprot	Akt	AGC
P31750	AKT1	Q9WVH3	32	T	QSRPRSCTWPLPRPD	MOUSE	Uniprot	Akt	AGC
P31750	AKT1	Q9WVH3	197	S	APRRRAASMDSSSKL	MOUSE	Uniprot	Akt	AGC
P31750	AKT1	Q9WVH3	262	S	TFRPRSSSNASTVST	MOUSE	Uniprot	Akt	AGC
P31750	AKT1	Q9Z1T6	318	S	LSLDRSGSPMVPSYE	MOUSE	Uniprot	Akt	AGC
P31750	AKT1	Q60760	455	S	NAPMRSVSENSLVAM	MOUSE	Uniprot	Akt	AGC
P31750	AKT1	Q5SNZ0	1417	S	INRERQKSLTLTPTR	MOUSE	Uniprot	Akt	AGC
P31750	AKT1	Q2NL51	21	S	SGRARTSSFAEPGGG	MOUSE	Uniprot	Akt	AGC
P31750	AKT1	Q9WV60	9	S	SGRPRTTSFAESCKP	MOUSE	Uniprot	Akt	AGC
P31750	AKT1	Q60680	23	T	EMRERLGTGGFGNVS	MOUSE	Uniprot	Akt	AGC
P31750	AKT1	Q8BZ21	369	T	RGRKRKITVSSQSAS	MOUSE	Uniprot	Akt	AGC
P31750	AKT1	O35099	90	S	ATRGRGNSGSGGGRR	MOUSE	Uniprot	Akt	AGC
P31750	AKT1	Q9JLN9	2173	T	KQRPRKLTLMGSNGH	MOUSE	Uniprot	Akt	AGC
P31750	AKT1	Q9QYG0	348	T	GSRSRSRTLSQSSES	MOUSE	Uniprot	Akt	AGC
P31750	AKT1	Q641K5	601	S	PARQRIRSCVSAENF	MOUSE	Uniprot	Akt	AGC
P31750	AKT1	Q9ET54	1143	S	ARRPRSRSRDSGDEN	MOUSE	Uniprot	Akt	AGC
P31750	AKT1	Q61409	273	S	VIRPRRRSSCVSLGE	MOUSE	Uniprot	Akt	AGC
P31750	AKT1	P15331	66	S	SSSARLGSFRAPRAG	MOUSE	Uniprot	Akt	AGC
P31750	AKT1	P35821	50	S	RNRYRDVSPFDHSRI	MOUSE	Uniprot	Akt	AGC
P31750	AKT1	Q99N57	259	S	SQRQRSTSTPNVHMV	MOUSE	Uniprot	Akt	AGC
P31750	AKT1	P11416	96	S	FVCQDKSSGYHYGVS	MOUSE	Uniprot	Akt	AGC
P31750	AKT1	Q9QYK7	135	T	DWLMRSFTCPSCMEP	MOUSE	Uniprot	Akt	AGC
P31750	AKT1	O54781	485	T	PSHDRSRTVSASSTG	MOUSE	Uniprot	Akt	AGC
P31750	AKT1	Q9JI10	117	T	IIRLRNKTLTEDEIA	MOUSE	Uniprot	Akt	AGC
P31750	AKT1	Q9JI10	390	T	GTMKRNATSPQVQRP	MOUSE	Uniprot	Akt	AGC
P31750	AKT1	Q9JI11	387	T	TMKRRDETMQPAKPS	MOUSE	Uniprot	Akt	AGC
P31750	AKT1	Q60949	229	S	GPRPMRKSFSQPGLR	MOUSE	Uniprot	Akt	AGC
P31750	AKT1	Q60949	489	S	ASRFRLDSLKNRAKR	MOUSE	Uniprot	Akt	AGC
P31750	AKT1	Q60949	499	T	NRAKRSLTESLESIL	MOUSE	Uniprot	Akt	AGC
P31750	AKT1	Q60949	621	S	RKLMRYHSVSTETPH	MOUSE	Uniprot	Akt	AGC
P31750	AKT1	Q60949	697	S	ALRKKLHSSSSVPNF	MOUSE	Uniprot	Akt	AGC
P31750	AKT1	Q8BYJ6	324	S	EFRSRCSSVTGVMQK	MOUSE	Uniprot	Akt	AGC
P31750	AKT1	Q8BYJ6	348	S	QPRRRHASAPSHVQP	MOUSE	Uniprot	Akt	AGC
P31750	AKT1	Q8BYJ6	577	S	AKRSLTSSLENIFSR	MOUSE	Uniprot	Akt	AGC
P31750	AKT1	Q8BYJ6	595	S	RMRGRLGSMDSFERA	MOUSE	Uniprot	Akt	AGC
P31750	AKT1	Q8BYJ6	649	T	QFRRRAHTFSHPPSS	MOUSE	Uniprot	Akt	AGC
P31750	AKT1	Q8BYJ6	758	S	EGRKRTSSTCSNESL	MOUSE	Uniprot	Akt	AGC
P31750	AKT1	P23950	90	S	DSRFRDRSFSEGGER	MOUSE	Uniprot	Akt	AGC
P31750	AKT1	P23950	92	S	RFRDRSFSEGGERLL	MOUSE	Uniprot	Akt	AGC
P31750	AKT1	P23950	203	S	PRLQHSFSFAGFPSA	MOUSE	Uniprot	Akt	AGC
P31750	AKT1	Q61037	939	S	SFRARSTSLNERPKS	MOUSE	Uniprot	Akt	AGC
P31750	AKT1	Q61037	1465	T	GLRPRGYTISDSAPS	MOUSE	Uniprot	Akt	AGC
P31750	AKT1	P62960	100	S	NPRKYLRSVGDGETV	MOUSE	Uniprot	Akt	AGC
P31750	PKB	Q61483	693	S	PDRKRPESVYSTSKD	MOUSE	Uniprot	Akt	AGC
P31750	PKB	Q61823	67	S	KRRLRKNSSRDSGRG	MOUSE	Uniprot	Akt	AGC
P31750	PKB	Q61823	457	S	RGRKRFVSEGDGGRL	MOUSE	Uniprot	Akt	AGC
P31750	PKB	A3KGS3	696	S	TAVGRSFSLSWRSHP	MOUSE	Uniprot	Akt	AGC
P31750	PKB	A3KGS3	715	T	PMRFRSATTSGAPGV	MOUSE	Uniprot	Akt	AGC
P31750	PKB	P62908	70	T	GRRIRELTAVVQKRF	MOUSE	Uniprot	Akt	AGC
P31750	PKB	Q9Z120	21	S	YYRQRAHSNPMADHT	MOUSE	Uniprot	Akt	AGC
P31750	PKB	Q60989	87	S	VGRHRRISPNCRFIN	MOUSE	Uniprot	Akt	AGC
P31750	AKT1	Q61337	155	S	GRELRRMSDEFEGSF	MOUSE	PSP	Akt	AGC
P31750	AKT1	O88643	21	S	APPMRNTSTMIGAGS	MOUSE	PSP	Akt	AGC
P31750	AKT1	P62509	179	S	ITKRRRKSCQACRFM	MOUSE	PSP	Akt	AGC
P31750	AKT1	P97303	520	S	ETRTRTSSSCSSYSY	MOUSE	PSP	Akt	AGC
P31750	AKT1	Q8CFH6	358	S	DGRQRRPSTIAEQTV	MOUSE	PSP	Akt	AGC
P31750	AKT1	Q60700	584	S	KTRHRKASAKGSCGD	MOUSE	PSP	Akt	AGC
P31750	AKT1	P30306	351	S	VQSKRRKSVTPLEEQ	MOUSE	PSP	Akt	AGC
P31750	AKT1	Q96B36	246	T	LPRPRLNTSDFQKLK	MOUSE	PSP	Akt	AGC
P31750	AKT1	O70405	774	S	STRTRMFSVGSSSSL	MOUSE	PSP	Akt	AGC
P31750	AKT1	Q60700	659	T	GARGRGATGGARDPG	MOUSE	PSP	Akt	AGC
P31750	AKT1	Q9Z1T6	307	S	PARNRSASITNLSLD	MOUSE	PSP	Akt	AGC
P31750	AKT1	Q9Z1T6	48	S	PFKSAYSSFVNLFRF	MOUSE	PSP	Akt	AGC
P31750	AKT1	Q8CEG0	68	S	GSPISCFSPSNFSVR	MOUSE	PSP	Akt	AGC
P31750	AKT1	P84244	10	S	TKQTARKSTGGKAPR	MOUSE	PSP	Akt	AGC
P31750	AKT1	P47809	78	S	IERLRTHSIESSGKL	MOUSE	PSP	Akt	AGC
P31750	AKT1	Q02248	552	S	QDTQRRTSMGGTQQQ	MOUSE	PSP	Akt	AGC
P31750	AKT1	P20749	41	S	KRPLRAPSPEPAAPR	MOUSE	PSP	Akt	AGC
P31750	AKT1	P15806-2	527	S	VPRTRTSSTDEVLSL	MOUSE	PSP	Akt	AGC
P31750	AKT1	Q61337	112	S	ETRSRHSSYPAGTEE	MOUSE	PSP	Akt	AGC
P31750	AKT1	P31750	473	S	RPHFPQFSYSASGTA	MOUSE	PSP	Akt	AGC
P31750	AKT1	P23804	163	S	SSRRRSISETEENTD	MOUSE	PSP	Akt	AGC
P31750	AKT1	Q9WVH4	32	T	QSRPRSCTWPLQRPE	MOUSE	PSP	Akt	AGC
P31750	AKT1	P48679	404	S	RSRGRASSHSSQSQG	MOUSE	PSP	Akt	AGC
P31750	AKT1	Q60949	590	T	AFRRRANTLSHFPVE	MOUSE	PSP	Akt	AGC
P31750	AKT1	F1MAL5	574	S	GLRKRTYSLTTPARQ	MOUSE	PSP	Akt	AGC
P31750	AKT1	Q61337	136	S	PFRGRSRSAPPNLWA	MOUSE	PSP	Akt	AGC
P31750	AKT1	O43524	253	S	APRRRAVSMDNSNKY	MOUSE	PSP	Akt	AGC
P31750	AKT1	Q9CZU6	225	S	RNLYREGSSIGAIDS	MOUSE	PSP	Akt	AGC
P31750	AKT1	O70439	126	S	VARVRASSRVSGGFP	MOUSE	PSP	Akt	AGC
P31750	AKT1	P22736	351	S	GRRGRLPSKPKQPPD	MOUSE	PSP	Akt	AGC
P31750	AKT1	Q9R210	466	S	KASSRRSSFSMEEGD	MOUSE	PSP	Akt	AGC
P31750	AKT1	P17679	310	S	QTRNRKASGKGKKKR	MOUSE	PSP	Akt	AGC
P31750	AKT1	P62754	236	S	AKRRRLSSLRASTSK	MOUSE	PSP	Akt	AGC
P31750	AKT1	Q0VGT2	230	S	LSRKRALSISPLSDA	MOUSE	PSP	Akt	AGC
P31750	AKT1	O55187	429	S	RLTARSISTPTCLGG	MUS MUSCULUS	GPS	Akt	AGC
P31750	AKT1	Q8BMH6	595	S	RMRGRLGSMDSFERA	MUS MUSCULUS	GPS	Akt	AGC
P31750	AKT1	Q8BMH6	649	T	QFRRRAHTFSHPPSS	MUS MUSCULUS	GPS	Akt	AGC
P31750	AKT1	P70313	1176	S	TSRIRTQSFSLQERQ	MUS MUSCULUS	GPS	Akt	AGC
P31750	AKT1	Q8BMH6	348	S	QPRRRHASAPSHVQP	MUS MUSCULUS	GPS	Akt	AGC
P31750	AKT1	Q8BMH6	577	S	AKRSLTSSLENIFSR	MUS MUSCULUS	GPS	Akt	AGC
P31750	AKT1	Q8BMH6	758	S	EGRKRTSSTCSNESL	MUS MUSCULUS	GPS	Akt	AGC
P31750	AKT1	Q8BMH6	324	S	EFRSRCSSVTGVMQK	MUS MUSCULUS	GPS	Akt	AGC
P31750	AKT1	O55187	410	S	HARKRCLSETHGERE	MUS MUSCULUS	GPS	Akt	AGC
P31750	AKT1	O88712	176	T	AARIRGETLGIIGLG	MUS MUSCULUS	GPS	Akt	AGC
P47196	AKT1	P16638	454	S	PAPSRTASFSESRAD	RAT	Uniprot	Akt	AGC
P47196	AKT1	Q3MKQ2	105	S	KLRERQLSHSLRAVS	RAT	Uniprot	Akt	AGC
P47196	AKT1	Q91ZN7	280	S	AKRPRATSGGMSESS	RAT	Uniprot	Akt	AGC
P47196	AKT1	P15337	119	S	EILSRRPSYRKILND	RAT	Uniprot	Akt	AGC
P47196	AKT1	Q9Z330	140	S	RGPRRSKSDSETMIE	RAT	Uniprot	Akt	AGC
P47196	AKT1	P32182	156	T	KTYRRSYTHAKPPYS	RAT	Uniprot	Akt	AGC
P47196	AKT1	G3V7R4	24	T	LPRQRSCTWPLPRPE	RAT	Uniprot	Akt	AGC
P47196	AKT1	G3V7R4	250	S	SPRRRAASMDNNSKF	RAT	Uniprot	Akt	AGC
P47196	AKT1	G3V7R4	313	S	TFRPRTSSNASTISG	RAT	Uniprot	Akt	AGC
P47196	AKT1	P0CE43	433	S	NAPMRSVSENSLVAM	RAT	Uniprot	Akt	AGC
P47196	AKT1	P18265	21	S	SGRARTSSFAEPGGG	RAT	Uniprot	Akt	AGC
P47196	AKT1	P18266	9	S	SGRPRTTSFAESCKP	RAT	Uniprot	Akt	AGC
P47196	AKT1	Q5TKR9	369	T	RGRKRKITVSSQSAS	RAT	Uniprot	Akt	AGC
P47196	AKT1	P42346	2173	T	KQRPRKLTLMGSNGH	RAT	Uniprot	Akt	AGC
P47196	AKT1	P0C5E3	395	S	ARRPRSRSRDSGDEN	RAT	Uniprot	Akt	AGC
P47196	AKT1	Q63085	279	S	VIRPRRRSSCVSLGE	RAT	Uniprot	Akt	AGC
P47196	AKT1	P20417	50	S	RNRYRDVSPFDHSRI	RAT	Uniprot	Akt	AGC
P47196	AKT1	O54748	117	T	IIRLRNKTLTEDEIA	RAT	Uniprot	Akt	AGC
P47196	AKT1	O54748	384	T	GTMKRNATSPQVQRP	RAT	Uniprot	Akt	AGC
P47196	AKT1	P17431	90	S	DSRFRDRSFSEGGER	RAT	Uniprot	Akt	AGC
P47196	AKT1	P17431	92	S	RFRDRSFSEGGERLL	RAT	Uniprot	Akt	AGC
P47196	AKT1	P17431	203	S	PRLQHSFSFAGFPSA	RAT	Uniprot	Akt	AGC
P47196	AKT1	P49816	939	S	KFRARSTSLNERPKS	RAT	Uniprot	Akt	AGC
P47196	AKT1	P49816	1466	T	GLRPRGYTISDSAPS	RAT	Uniprot	Akt	AGC
P47196	AKT1	P62961	100	S	NPRKYLRSVGDGETV	RAT	Uniprot	Akt	AGC
P47196	PKB	P97677	685	S	PDRKRPESVYSTSKD	RAT	Uniprot	Akt	AGC
P47196	PKB	P35465	21	S	APPMRNTSTMIGAGS	RAT	Uniprot	Akt	AGC
P47196	PKB	Q9JID1	67	S	KRRLRKNSSRDSGRG	RAT	Uniprot	Akt	AGC
P47196	PKB	P86411	715	T	PMRFRSATTSGAPGV	RAT	Uniprot	Akt	AGC
P47196	PKB	P62909	70	T	GRRIRELTAVVQKRF	RAT	Uniprot	Akt	AGC
P47196	PKB	Q9R0I6	87	S	VGRHRRISPNCRFIN	RAT	Uniprot	Akt	AGC
P47196	AKT1	P35240	315	S	MRRRKADSLEVQQMK	RAT	PSP	Akt	AGC
P47196	AKT1	E9PST5	1180	S	GPRSRSRSRDRRRKE	RAT	PSP	Akt	AGC
P47196	AKT1	P35570	522	S	RFRKRTHSAGTSPTI	RAT	PSP	Akt	AGC
P47196	AKT1	P62755	235	S	IAKRRRLSSLRASTS	RAT	PSP	Akt	AGC
P47196	AKT1	Q9UMS4	193	T	ERKKRGKTVPEELVK	RAT	PSP	Akt	AGC
P47196	AKT1	Q62600	1176	S	TSRIRTQSFSLQERQ	RAT	PSP	Akt	AGC
P47196	AKT1	P54645	496	S	ATPQRSGSISNYRSC	RAT	PSP	Akt	AGC
P47196	AKT1	O35147	137	S	PFRGRSRSAPPNLWA	RAT	PSP	Akt	AGC
P47196	AKT1	P11345	259	S	SQRQRSTSTPNVHMV	RAT	PSP	Akt	AGC
P47196	AKT1	P53563	106	S	LRYRRAFSDLTSQLH	RAT	PSP	Akt	AGC
P47196	AKT1	D3ZBQ1	252	S	APRRRAVSMDNSNKY	RAT	PSP	Akt	AGC
P47196	AKT1	P23396	70	T	GRRIRELTAVVQKRF	RAT	PSP	Akt	AGC
P47196	AKT1	P35240	230	T	AIRNKKGTELLLGVD	RAT	PSP	Akt	AGC
P47196	AKT1	O43524	32	T	QSRPRSCTWPLQRPE	RAT	PSP	Akt	AGC
P47196	AKT1	Q09137	491	S	STPQRSCSAAGLHRP	RAT	PSP	Akt	AGC
P47196	AKT1	D3ZH75	247	T	LPRPRLNTSDFQKLK	RAT	PSP	Akt	AGC
P47196	AKT1	P62755	236	S	AKRRRLSSLRASTSK	RAT	PSP	Akt	AGC
P47196	AKT1	D3ZBQ1	32	T	QSRPRSCTWPLQRPE	RAT	PSP	Akt	AGC
P47196	AKT1	P48679	404	S	RSRGRASSHSSQSQG	RAT	PSP	Akt	AGC
P47196	AKT1	O43524	253	S	APRRRAVSMDNSNKY	RAT	PSP	Akt	AGC
P47196	AKT1	P61016	16	S	RSAIRRASTIEMPQQ	RAT	PSP	Akt	AGC
P31751	AKT2	P53396	455	S	PAPSRTASFSESRAD	HUMAN	Uniprot	Akt	AGC
P31751	AKT2	Q9GZV1	99	S	QERVRKTSLDLRREI	HUMAN	Uniprot	Akt	AGC
P31751	AKT2	Q86YS7	197	S	EARQRLISLMSGELQ	HUMAN	Uniprot	Akt	AGC
P31751	AKT2	P49760	344	T	HHSTIVSTRHYRAPE	HUMAN	Uniprot	Akt	AGC
P31751	AKT2	P16220	119	S	EILSRRPSYRKILND	HUMAN	Uniprot	Akt	AGC
P31751	AKT2	Q12778	24	T	LPRPRSCTWPLPRPE	HUMAN	Uniprot	Akt	AGC
P31751	AKT2	Q9Y2I7	318	S	LSLDRSGSPMVPSYE	HUMAN	Uniprot	Akt	AGC
P31751	AKT2	Q99683	83	S	ATRGRGSSVGGGSRR	HUMAN	Uniprot	Akt	AGC
P31751	AKT2	Q13370	295	S	VIRPRRRSSCVSLGE	HUMAN	Uniprot	Akt	AGC
P31751	AKT2	Q99697	90	T	KRQRRQRTHFTSQQL	HUMAN	Uniprot	Akt	AGC
P31751	AKT2	P53804	378	S	AYTPRSLSAPIFTTS	HUMAN	Uniprot	Akt	AGC
P31751	AKT2	Q09167	86	S	GRGRGRYSDRFSSRR	HUMAN	PSP	Akt	AGC
P31751	AKT2	Q04656	1424	S	SYELPARSQIGQKSP	HUMAN	PSP	Akt	AGC
P31751	AKT2	Q13835	63	S	SSQSSTLSHSNRGSM	HUMAN	PSP	Akt	AGC
P31751	AKT2	Q9Z1S8	388	T	ATIPRRNTLPAMDNS	HUMAN	PSP	Akt	AGC
P31751	AKT2	Q64314	343	S	YSSGPGASPETQGKA	HUMAN	PSP	Akt	AGC
P31751	AKT2	Q8CFH6	358	S	DGRQRRPSTIAEQTV	HUMAN	PSP	Akt	AGC
P31751	AKT2	P00533	229	S	RCRGKSPSDCCHNQC	HUMAN	PSP	Akt	AGC
P31751	AKT2	Q13835	179	T	LGSKGQKTTQNRYSF	HUMAN	PSP	Akt	AGC
P31751	AKT2	P15311	567	T	QGRDKYKTLRQIRQG	HUMAN	PSP	Akt	AGC
P31751	AKT2	Q9Y3M2	20	S	TPPRKSASLSNLHSL	HUMAN	PSP	Akt	AGC
P31751	AKT2	O35491	343	T	HHSTIVSTRHYRAPE	HUMAN	PSP	Akt	AGC
P31751	AKT2	Q13835	191	S	YSFYSTCSGQKAIKK	HUMAN	PSP	Akt	AGC
P31751	AKT2	Q14315	2233	S	LGRERLGSFGSITRQ	HUMAN	PSP	Akt	AGC
P31751	AKT2	Q13835	180	T	GSKGQKTTQNRYSFY	HUMAN	PSP	Akt	AGC
P31751	AKT2	P68431	10	S	TKQTARKSTGGKAPR	HUMAN	PSP	Akt	AGC
P31751	AKT2	O43516	398	T	TSRALPATPQLPSRS	HUMAN	PSP	Akt	AGC
P31751	AKT2	Q13835	127	S	YSQMENWSRHYPRGS	HUMAN	PSP	Akt	AGC
P31751	AKT2	Q96F86	161	S	SFRRRHNSWSSSSRH	HUMAN	PSP	Akt	AGC
P31751	AKT2	Q04656	1466	S	YSRASINSLLSDKRS	HUMAN	PSP	Akt	AGC
P31751	AKT2	Q13835	118	S	EPDNRRFSSYSQMEN	HUMAN	PSP	Akt	AGC
P31751	AKT2	Q99623	91	S	RARPRKISSPTGSKD	HUMAN	PSP	Akt	AGC
P31751	AKT2	O15111	23	T	EMRERLGTGGFGNVC	HUMAN	PSP	Akt	AGC
P31751	AKT2	Q99623	176	S	TERAKDFSLILDDVA	HUMAN	PSP	Akt	AGC
P31751	AKT2	P68431	28	S	ATKAARKSAPATGGV	HUMAN	PSP	Akt	AGC
P31751	AKT2	Q13835	65	S	QSSTLSHSNRGSMYD	HUMAN	PSP	Akt	AGC
P31751	AKT2	Q99104	1650	S	GLRKRTSSIADEGTY	HUMAN	PSP	Akt	AGC
P31751	AKT2	Q04656	1463	S	IVNYSRASINSLLSD	HUMAN	PSP	Akt	AGC
P31751	AKT2	Q13835	171	T	RGTLRKGTLGSKGQK	HUMAN	PSP	Akt	AGC
P31751	AKT2	Q13835	82	T	ADNYNYGTTSRSSYY	HUMAN	PSP	Akt	AGC
P31751	AKT2	P30405	31	S	LPAARACSKGSGDPS	HUMAN	PSP	Akt	AGC
P31751	AKT2	Q13835	61	T	SKSSQSSTLSHSNRG	HUMAN	PSP	Akt	AGC
P31751	AKT2	P04406	237	T	GMAFRVPTANVSVVD	HUMAN	PSP	Akt	AGC
P31751	AKT2	P97474	90	T	KRQRRQRTHFTSQQL	HUMAN	PSP	Akt	AGC
P31751	AKT2	Q13835	69	S	LSHSNRGSMYDGLAD	HUMAN	PSP	Akt	AGC
P31751	AKT2	Q13835	174	S	LRKGTLGSKGQKTTQ	HUMAN	PSP	Akt	AGC
P31751	AKT2	Q13835	54	S	MTVKRQKSKSSQSST	HUMAN	PSP	Akt	AGC
P31751	AKT2	O43464	212	S	RVRVRLLSGDTYEAV	HUMAN	PSP	Akt	AGC
P31751	AKT2	P60335	43	S	VKRIREESGARINIS	HUMAN	PSP	Akt	AGC
P31751	AKT2	G1N806	82	S	RSRSRSRSRSPGRPA	HUMAN	PSP	Akt	AGC
P31751	AKT2	Q13835	185	S	KTTQNRYSFYSTCSG	HUMAN	PSP	Akt	AGC
P31751	AKT2	P98170	87	S	VGRHRKVSPNCRFIN	HUMAN	PSP	Akt	AGC
P31751	AKT2	Q13835	57	S	KRQKSKSSQSSTLSH	HUMAN	PSP	Akt	AGC
P31751	AKT2	B2RWS6	1733	S	PGDSRRLSIQRCIQS	HUMAN	PSP	Akt	AGC
P31751	AKT2	Q92908-2	290	S	KPQKRVPSSRRLGLS	HUMAN	PSP	Akt	AGC
P31751	AKT2	P03372	167	S	GGRERLASTNDKGSM	HUMAN	PSP	Akt	AGC
P31751	AKT2	Q13835	166	T	LYCDPRGTLRKGTLG	HUMAN	PSP	Akt	AGC
P31751	AKT2	Q13835	189	T	NRYSFYSTCSGQKAI	HUMAN	PSP	Akt	AGC
P31751	AKT2	Q9H0H5	249	T	WTRSRRKTGTLQPWN	HUMAN	PSP	Akt	AGC
P31751	AKT2	G1N806	80	S	SRRSRSRSRSRSPGR	HUMAN	PSP	Akt	AGC
P31751	AKT2	P35240	10	S	GAIASRMSFSSLKRK	HUMAN	PSP	Akt	AGC
P31751	AKT2	Q13835	188	S	QNRYSFYSTCSGQKA	HUMAN	PSP	Akt	AGC
P31751	AKT2	Q13835	84	S	NYNYGTTSRSSYYSK	HUMAN	PSP	Akt	AGC
P31751	AKT2	Q13835	60	S	KSKSSQSSTLSHSNR	HUMAN	PSP	Akt	AGC
P31751	AKT2	Q13835	121	S	NRRFSSYSQMENWSR	HUMAN	PSP	Akt	AGC
P31751	AKT2	Q92945	193	S	GLPERSVSLTGAPES	HUMAN	PSP	Akt	AGC
P31751	AKT2	O60331	555	S	RYRRRTQSSGQDGRP	HUMAN	PSP	Akt	AGC
P31751	AKT2	Q9JHJ0	71	S	FDRERLLSYLEKQAL	HUMAN	PSP	Akt	AGC
P31751	AKT2	P35222	552	S	QDTQRRTSMGGTQQQ	HUMAN	PSP	Akt	AGC
P31751	AKT2	O08528	473	T	QHRARQKTLESLKLS	HUMAN	PSP	Akt	AGC
P31751	AKT2	Q7Z6J0	304	S	KNTKKRHSFTSLTMA	HUMAN	PSP	Akt	AGC
P31751	AKT2	B2RWS6	1833	S	MLRRRMASMQRTGVA	HUMAN	PSP	Akt	AGC
P31751	AKT2	Q15118	346	T	APRPRVETSRAVPLA	HUMAN	PSP	Akt	AGC
P31751	AKT2	Q13835	59	S	QKSKSSQSSTLSHSN	HUMAN	PSP	Akt	AGC
P31751	AKT2	P68431	45	T	PHRYRPGTVALREIR	HUMAN	PSP	Akt	AGC
P31751	AKT2	Q13835	119	S	PDNRRFSSYSQMENW	HUMAN	PSP	Akt	AGC
P31751	AKT2	O43516	154	S	PGRFPVPSPGHRSGP	HUMAN	PSP	Akt	AGC
P31751	AKT2	Q13835	56	S	VKRQKSKSSQSSTLS	HUMAN	PSP	Akt	AGC
P31751	AKT2	Q9Z1S8	211	S	TENARSASFSQGTRQ	HUMAN	PSP	Akt	AGC
P31751	AKT2	Q7Z6J0	800	S	DAFHRKASSLDSAVP	HOMO SAPIENS	GPS	Akt	AGC
P31751	AKT2	P78477	378	S	AYTPRSLSAPIFTTS	HOMO SAPIENS	GPS	Akt	AGC
P31751	AKT2	Q7Z6J0	125	S	GQQPRVQSWSPPVRG	HOMO SAPIENS	GPS	Akt	AGC
Q60823	AKT2	Q91V92	455	S	PAPSRTASFSESRAD	MOUSE	Uniprot	Akt	AGC
Q60823	AKT2	Q9WV06	68	S	QERVRKTSLDLRREI	MOUSE	Uniprot	Akt	AGC
Q60823	AKT2	Q7TPS5	197	S	EARQRLISLMSGELQ	MOUSE	Uniprot	Akt	AGC
Q60823	AKT2	O35491	343	T	HHSTIVSTRHYRAPE	MOUSE	Uniprot	Akt	AGC
Q60823	AKT2	Q01147	119	S	EILSRRPSYRKILND	MOUSE	Uniprot	Akt	AGC
Q60823	AKT2	Q9R1E0	24	T	LPRQRSCTWPLPRPE	MOUSE	Uniprot	Akt	AGC
Q60823	AKT2	Q9R1E0	316	S	TFRPRTSSNASTISG	MOUSE	Uniprot	Akt	AGC
Q60823	AKT2	Q9Z1T6	318	S	LSLDRSGSPMVPSYE	MOUSE	Uniprot	Akt	AGC
Q60823	AKT2	O35099	90	S	ATRGRGNSGSGGGRR	MOUSE	Uniprot	Akt	AGC
Q60823	AKT2	Q61409	273	S	VIRPRRRSSCVSLGE	MOUSE	Uniprot	Akt	AGC
Q60823	AKT2	P97474	90	T	KRQRRQRTHFTSQQL	MOUSE	Uniprot	Akt	AGC
Q60823	AKT2	P35821	50	S	RNRYRDVSPFDHSRI	MOUSE	Uniprot	Akt	AGC
Q60823	AKT2	Q9WV89	99	S	RAKLRSESPWEIAFI	MOUSE	Uniprot	Akt	AGC
Q60823	AKT2	Q9Z1S8	388	T	ATIPRRNTLPAMDNS	MOUSE	PSP	Akt	AGC
Q60823	AKT2	Q8CFH6	358	S	DGRQRRPSTIAEQTV	MOUSE	PSP	Akt	AGC
Q60823	AKT2	O43765	305	S	QIRSRTPSASNDDQQ	MOUSE	PSP	Akt	AGC
Q60823	AKT2	O70343	570	S	RMRSRSRSFSRHRSC	MOUSE	PSP	Akt	AGC
Q60823	AKT2	Q99104	1650	S	GLRKRTSSIADEGTY	MOUSE	PSP	Akt	AGC
Q60823	AKT2	Q9Z1S8	211	S	TENARSASFSQGTRQ	MOUSE	PSP	Akt	AGC
Q60823	AKT2	O35326	86	S	GRGRGRYSDRLAVAD	MUS MUSCULUS	GPS	Akt	AGC
Q60823	AKT2	Q60949	590	T	AFRRRANTLSHFPVE	MUS MUSCULUS	GPS	Akt	AGC
P47197	AKT2	P16638	454	S	PAPSRTASFSESRAD	RAT	Uniprot	Akt	AGC
P47197	AKT2	P15337	119	S	EILSRRPSYRKILND	RAT	Uniprot	Akt	AGC
P47197	AKT2	G3V7R4	24	T	LPRQRSCTWPLPRPE	RAT	Uniprot	Akt	AGC
P47197	AKT2	Q63085	279	S	VIRPRRRSSCVSLGE	RAT	Uniprot	Akt	AGC
P47197	AKT2	Q9R0W1	97	T	KRQRRQRTHFTSQQL	RAT	Uniprot	Akt	AGC
P47197	AKT2	Q09167	86	S	GRGRGRYSDRFSSRR	RAT	PSP	Akt	AGC
P47197	AKT2	P62755	235	S	IAKRRRLSSLRASTS	RAT	PSP	Akt	AGC
P47197	AKT2	P62755	236	S	AKRRRLSSLRASTSK	RAT	PSP	Akt	AGC
P47197	AKT2	P17431	92	S	RFRDRSFSEGGERLL	RATTUS NORVEGICUS	GPS	Akt	AGC
Q9Y243	AKT3	Q9WV60	9	S	SGRPRTTSFAESCKP	HUMAN	PSP	Akt	AGC
Q9Y243	AKT3	Q9UKV8	387	S	SKLMRSASFNTDPYV	HUMAN	PSP	Akt	AGC
Q9Y243	AKT3	Q96ST2	721	T	QRRRMNSTGGQTPRR	HUMAN	PSP	Akt	AGC
Q9Y243	AKT3	O15119	719	S	AEKEAATSELQSIQR	HUMAN	PSP	Akt	AGC
Q9Y243	AKT3	P15056	365	S	GQRDRSSSAPNVHIN	HUMAN	PSP	Akt	AGC
Q9Y243	AKT3	P15056	429	S	PQRERKSSSSSEDRN	HUMAN	PSP	Akt	AGC
Q9Y243	AKT3	P35240	10	S	GAIASRMSFSSLKRK	HUMAN	PSP	Akt	AGC
Q9Y243	AKT3	Q7Z589	207	T	KPRKRRRTNSSSSSP	HUMAN	PSP	Akt	AGC
Q9Y243	AKT3	Q14653	385	S	MARVGGASSLENTVD	HUMAN	PSP	Akt	AGC
Q9Y243	AKT3	Q96ST2	720	S	PQRRRMNSTGGQTPR	HUMAN	PSP	Akt	AGC
Q9Y243	AKT3	Q7Z589	209	S	RKRRRTNSSSSSPVV	HUMAN	PSP	Akt	AGC
Q9WUA6	AKT3	Q8VDF3	369	T	HPRRRSSTS******	MOUSE	PSP	Akt	AGC
Q63484	AKT3	P08050	373	S	RASSRASSRPRPDDL	RAT	PSP	Akt	AGC
P79226	ALDOB	P79226	362	Y	QSLFTASYTY*****	RABBIT	PSP		Glycolytic
Q9UM73	ALK	P23246	293	Y	RRPGEKTYTQRCRLF	HUMAN	Uniprot	ALK	TK
Q9UM73	ALK	Q9H9T3	202	Y	GHTSNNIYEAVKYSE	HUMAN	PSP	ALK	TK
Q9UM73	ALK	Q9UM73	1278	Y	FGMARDIYRASYYRK	HUMAN	PSP	ALK	TK
Q9UM73	ALK	P31939	104	Y	RVVACNLYPFVKTVA	HUMAN	PSP	ALK	TK
Q9UM73	ALK	P40763	705	Y	DPGSAAPYLKTKFIC	HUMAN	PSP	ALK	TK
Q9UM73	ALK	Q06124	580	Y	REDSARVYENVGLMQ	HUMAN	PSP	ALK	TK
Q9UM73	ALK	P42227	705	Y	DPGSAAPYLKTKFIC	HUMAN	PSP	ALK	TK
Q9UM73	ALK	Q9C0H9-5	396	Y	LVKGEGLYADPYGLL	HUMAN	PSP	ALK	TK
Q9UM73	ALK	P50552	39	Y	AFSRVQIYHNPTANS	HUMAN	PSP	ALK	TK
Q9UM73	ALK	Q06124	542	Y	SKRKGHEYTNIKYSL	HUMAN	PSP	ALK	TK
Q9UM73	ALK	P62993	160	Y	QVPQQPTYVQALFDF	HUMAN	PSP	ALK	TK
Q9UM73	ALK	Q9UM73	1283	Y	DIYRASYYRKGGCAM	HUMAN	PhosphoELM	ALK	TK
Q9UM73	ALK	Q9UM73	1282	Y	RDIYRASYYRKGGCA	HUMAN	PhosphoELM	ALK	TK
Q9UM73	ALK	Q86WB0	137	Y	PAFDFDRYKQRCAEL	HUMAN	PhosphoELM	ALK	TK
Q9UM73	ALK	Q86WB0	105	Y	SPLVCAKYGWVTVEC	HUMAN	PhosphoELM	ALK	TK
Q9UM73	ALK	Q86WB0	354	S	PIVSRTRSWDSSSPV	HOMO SAPIENS	GPS	ALK	TK
Q9UM73	ALK	Q06124	584	Y	REDSARVYENVGLMQ	HOMO SAPIENS	GPS	ALK	TK
Q9UM73	ALK	Q06124	546	Y	SKRKGHEYTNIKYSL	HOMO SAPIENS	GPS	ALK	TK
P97793	ALK	Q8VIJ6	285	Y	RRPGEKTYTQRCRLF	MOUSE	Uniprot	ALK	TK
Q96QP1	ALPHAK3	Q96CG3	9	T	TSFEDADTEETVTCL	HUMAN	PSP	Alpha	Atypical
P10398	ARAF	Q02750	222	S	LIDSMANSFVGTRSY	HUMAN	PSP	RAF	TKL
P10398	ARAF	Q02750	218	S	VSGQLIDSMANSFVG	HUMAN	PSP	RAF	TKL
P10398	ARAF	Q92934	99	S	PFRGRSRSAPPNLWA	HUMAN	PSP	RAF	TKL
P10398	ARAF	Q92934	75	S	EIRSRHSSYPAGTED	HUMAN	PSP	RAF	TKL
P10398	ARAF	Q15599	303	S	QESGLHLSPTAAEAK	HUMAN	PSP	RAF	TKL
P10398	ARAF	Q92934	118	S	GRELRRMSDEFVDSF	HUMAN	PSP	RAF	TKL
P21146	GRK2	P09619	1104	S	PRAEAEDSFL*****	COW	PSP	GRK	AGC
P21146	GRK2	P32300	363	S	RVTACTPSDGPGGGA	COW	PSP	GRK	AGC
P21146	GRK2	P18841	404	S	RSQSRKDSLDDSGSC	COW	PSP	GRK	AGC
P21146	GRK2	P46935	470	T	PPGWEERTHTDGRVF	COW	PSP	GRK	AGC
P21146	GRK2	P07550	355	S	KAYGNGYSSNGNTGE	COW	PSP	GRK	AGC
P21146	GRK2	P18841	408	S	RKDSLDDSGSCMSGS	COW	PSP	GRK	AGC
P21146	GRK2	P32245	329	S	LGGLCDLSSRY****	COW	PSP	GRK	AGC
P21146	GRK2	P32245	330	S	GGLCDLSSRY*****	COW	PSP	GRK	AGC
P21146	GRK2	P32300	358	T	ATTRERVTACTPSDG	COW	PSP	GRK	AGC
P21146	GRK2	P07550	356	S	AYGNGYSSNGNTGEQ	COW	PSP	GRK	AGC
P21146	GRK2	P18841	410	S	DSLDDSGSCMSGSQR	COW	PSP	GRK	AGC
P25098	BARK1	P51681	336	S	QEAPERASSVYTRST	HUMAN	Uniprot	GRK	AGC
P25098	BARK1	P51681	337	S	EAPERASSVYTRSTG	HUMAN	Uniprot	GRK	AGC
P25098	BARK1	P51681	342	S	ASSVYTRSTGEQEIS	HUMAN	Uniprot	GRK	AGC
P25098	BARK1	P51681	349	S	STGEQEISVGL****	HUMAN	Uniprot	GRK	AGC
P25098	GRK2	P35241	564	T	AGRDKYKTLRQIRQG	HUMAN	PSP	GRK	AGC
P25098	GRK2	P41146	346	S	LRRDVQVSDRVRSIA	HUMAN	PSP	GRK	AGC
P25098	GRK2	Q01717	364	S	IKESDRFSTELDDIT	HUMAN	PSP	GRK	AGC
P25098	GRK2	P25101	391	S	LCCCCYQSKSLMTSV	HUMAN	PSP	GRK	AGC
P25098	GRK2	Q14940	712	S	EEEESDSSETEKEDD	HUMAN	PSP	GRK	AGC
P25098	GRK2	P32300	363	S	RVTACTPSDGPGGGA	HUMAN	PSP	GRK	AGC
P25098	GRK2	Q01717	360	S	NYSVIKESDRFSTEL	HUMAN	PSP	GRK	AGC
P25098	GRK2	P35372	377	S	QNTRDHPSTANTVDR	HUMAN	PSP	GRK	AGC
P25098	GRK2	P08172	287	T	KESSNDSTSVSAVAS	HUMAN	PSP	GRK	AGC
P25098	GRK2	P08172	294	S	TSVSAVASNMRDDEI	HUMAN	PSP	GRK	AGC
P25098	GRK2	Q9ERD7	444	S	YEDDDEESEAQGPK*	HUMAN	PSP	GRK	AGC
P25098	GRK2	P30680	353	T	DKSRLNETTETQRTL	HUMAN	PSP	GRK	AGC
P25098	GRK2	P02401	105	S	KKEESEESDDDMGFG	HUMAN	PSP	GRK	AGC
P25098	GRK2	Q9Y5X5	520	S	LKETTNSSEI*****	HUMAN	PSP	GRK	AGC
P25098	GRK2	P42866	376	T	NTREHPSTANTVDRT	HUMAN	PSP	GRK	AGC
P25098	GRK2	P08172	288	S	ESSNDSTSVSAVASN	HUMAN	PSP	GRK	AGC
P25098	GRK2	P25100	334	S	HTFRSSLSVRLLKFS	HUMAN	PSP	GRK	AGC
P25098	GRK2	O95398-3	108	S	GLGVHSRSQVVGICQ	HUMAN	PSP	GRK	AGC
P25098	GRK2	P08172	283	S	QGEEKESSNDSTSVS	HUMAN	PSP	GRK	AGC
P25098	GRK2	Q14940	702	S	AVILTVESEEEEEES	HUMAN	PSP	GRK	AGC
P25098	GRK2	Q95MG6	339	S	QELSMDSSREEGSRR	HUMAN	PSP	GRK	AGC
P25098	GRK2	P25100	332	S	KGHTFRSSLSVRLLK	HUMAN	PSP	GRK	AGC
P25098	GRK2	P41146	351	S	QVSDRVRSIAKDVAL	HUMAN	PSP	GRK	AGC
P25098	GRK2	P08172	234	S	NQDPVSPSLVQGRIV	HUMAN	PSP	GRK	AGC
P25098	GRK2	Q14940	711	S	EEEEESDSSETEKED	HUMAN	PSP	GRK	AGC
P25098	GRK2	Q16539	123	T	IVKCQKLTDDHVQFL	HUMAN	PSP	GRK	AGC
P25098	GRK2	Q9Y2W7	95	S	FTKKELQSLYRGFKN	HUMAN	PSP	GRK	AGC
P25098	GRK2	P08172	290	S	SNDSTSVSAVASNMR	HUMAN	PSP	GRK	AGC
P25098	GRK2	P35346	333	T	GAKDADATEPRPDRI	HUMAN	PSP	GRK	AGC
P25098	GRK2	Q96A54	24	T	ASNREADTVELAELG	HUMAN	PSP	GRK	AGC
P25098	GRK2	Q14940	709	S	SEEEEEESDSSETEK	HUMAN	PSP	GRK	AGC
P25098	GRK2	P18762	355	S	KTYGNGYSSNSNGRT	HUMAN	PSP	GRK	AGC
P25098	GRK2	P30680	341	S	GAEDGERSDSKQDKS	HUMAN	PSP	GRK	AGC
P25098	GRK2	Q9Y5X5	517	T	MEELKETTNSSEI**	HUMAN	PSP	GRK	AGC
P25098	GRK2	P70658	354	S	VSTESESSSFHSS**	HUMAN	PSP	GRK	AGC
P25098	GRK2	Q9Y5X5	519	S	ELKETTNSSEI****	HUMAN	PSP	GRK	AGC
P25098	GRK2	P30680	343	S	EDGERSDSKQDKSRL	HUMAN	PSP	GRK	AGC
P25098	GRK2	P08069	1278	S	EPGFREVSFYYSEEN	HUMAN	PSP	GRK	AGC
P25098	GRK2	Q14940	714	T	EESDSSETEKEDDEG	HUMAN	PSP	GRK	AGC
P25098	GRK2	P18762	356	S	TYGNGYSSNSNGRTD	HUMAN	PSP	GRK	AGC
P25098	GRK2	P08172	271	T	KAPRDPVTENCVQGE	HUMAN	PSP	GRK	AGC
P25098	GRK2	P30680	359	T	ETTETQRTLLNGDLQ	HUMAN	PSP	GRK	AGC
P25098	GRK2	P08172	309	S	TQDENTVSTSLGHSK	HUMAN	PSP	GRK	AGC
P25098	GRK2	P08172	232	S	VANQDPVSPSLVQGR	HUMAN	PSP	GRK	AGC
P25098	GRK2	P08172	307	T	EITQDENTVSTSLGH	HUMAN	PSP	GRK	AGC
P25098	GRK2	P26043	564	T	AGRDKYKTLRQIRQG	HUMAN	PSP	GRK	AGC
P25098	GRK2	Q96A54	7	S	*MSSHKGSVVAQGNG	HUMAN	PSP	GRK	AGC
P25098	GRK2	P08172	302	T	NMRDDEITQDENTVS	HUMAN	PSP	GRK	AGC
P25098	GRK2	P21731-2	357	S	RLPGSSDSRASASRA	HUMAN	PSP	GRK	AGC
P25098	GRK2	Q01717	355	S	YSVALNYSVIKESDR	HUMAN	PSP	GRK	AGC
P25098	GRK2	P08172	282	S	VQGEEKESSNDSTSV	HUMAN	PSP	GRK	AGC
P25098	GRK2	O60353	648	S	SVSESARSEGRISPK	HUMAN	PSP	GRK	AGC
P25098	GRK2	P33535	375	S	QNTREHPSTANTVDR	HUMAN	PSP	GRK	AGC
P25098	GRK2	P25100	300	S	KRERGKASEVVLRIH	HUMAN	PSP	GRK	AGC
P25098	GRK2	P25101	393	S	CCCYQSKSLMTSVPM	HUMAN	PSP	GRK	AGC
P25098	GRK2	P69897	420	S	SNMNDLVSEYQQYQD	HUMAN	PSP	GRK	AGC
P25098	GRK2	P07550	411	S	RNCSTNDSLL*****	HUMAN	PSP	GRK	AGC
P25098	GRK2	P07550	355	S	KAYGNGYSSNGNTGE	HUMAN	PSP	GRK	AGC
P25098	GRK2	P08172	311	S	DENTVSTSLGHSKDE	HUMAN	PSP	GRK	AGC
P25098	GRK2	P25101	397	S	QSKSLMTSVPMNGTS	HUMAN	PSP	GRK	AGC
P25098	GRK2	P21731-2	239	S	AQQRPRDSEVEMMAQ	HUMAN	PSP	GRK	AGC
P25098	GRK2	P25100	323	S	DGAHGMRSAKGHTFR	HUMAN	PSP	GRK	AGC
P25098	GRK2	P08172	250	S	PNNNNMPSSDDGLEH	HUMAN	PSP	GRK	AGC
P25098	GRK2	P41146	363	S	VALACKTSETVPRPA	HUMAN	PSP	GRK	AGC
P25098	GRK2	Q95MG6	338	S	HQELSMDSSREEGSR	HUMAN	PSP	GRK	AGC
P25098	GRK2	P08172	251	S	NNNNMPSSDDGLEHN	HUMAN	PSP	GRK	AGC
P25098	GRK2	P30680	356	T	RLNETTETQRTLLNG	HUMAN	PSP	GRK	AGC
P25098	GRK2	P09497	205	S	LCDFNPKSSKQCKDV	HUMAN	PSP	GRK	AGC
P25098	GRK2	Q9Y5X5	516	T	VMEELKETTNSSEI*	HUMAN	PSP	GRK	AGC
P25098	GRK2	P30680	354	T	KSRLNETTETQRTLL	HUMAN	PSP	GRK	AGC
P25098	GRK2	P42866	370	T	SARIRQNTREHPSTA	HUMAN	PSP	GRK	AGC
P25098	GRK2	P42866	375	S	QNTREHPSTANTVDR	HUMAN	PSP	GRK	AGC
P25098	GRK2	P08172	310	T	QDENTVSTSLGHSKD	HUMAN	PSP	GRK	AGC
P25098	GRK2	P26038	558	T	LGRDKYKTLRQIRQG	HUMAN	PSP	GRK	AGC
P25098	GRK2	P07550	356	S	AYGNGYSSNGNTGEQ	HUMAN	PSP	GRK	AGC
P25098	GRK2	P08172	286	S	EKESSNDSTSVSAVA	HUMAN	PSP	GRK	AGC
P25098	GRK2	P25101	396	T	YQSKSLMTSVPMNGT	HUMAN	PSP	GRK	AGC
P25098	GRK2	P56485	352	T	DASRVSETEYSALEQ	HUMAN	PSP	GRK	AGC
P25098	GRK2	P25100	516	S	QLRAKVSSLSHKIRA	HUMAN	PSP	GRK	AGC
P25098	GRK2	Q15796	197	T	LPPLDDYTHSIPENT	HUMAN	PSP	GRK	AGC
P25098	GRK2	P56485	350	S	LIDASRVSETEYSAL	HUMAN	PSP	GRK	AGC
P25098	GRK2	P25101	404	S	SVPMNGTSIQWKNHD	HUMAN	PSP	GRK	AGC
P25098	GRK2	P25100	518	S	RAKVSSLSHKIRAGG	HUMAN	PSP	GRK	AGC
P25098	GRK2	P70658	353	S	SVSTESESSSFHSS*	HUMAN	PSP	GRK	AGC
P25098	GRK2	P41146	362	T	DVALACKTSETVPRP	HUMAN	PSP	GRK	AGC
P25098	GRK2	P69897	409	T	GMDEMEFTEAESNMN	HUMAN	PSP	GRK	AGC
P25098	GRK2	P42866	379	T	EHPSTANTVDRTNHQ	HUMAN	PSP	GRK	AGC
P25098	GRK2	Q01717	365	T	KESDRFSTELDDITV	HUMAN	PSP	GRK	AGC
P25098	GRK2	P02401	102	S	KDEKKEESEESDDDM	HUMAN	PSP	GRK	AGC
P25098	GRK2	Q96A54	53	T	PKAEEEQTCPVPQEE	HUMAN	PSP	GRK	AGC
P25098	GRK2	P25101	403	T	TSVPMNGTSIQWKNH	HUMAN	PSP	GRK	AGC
P25098	ARBK1	P07550	384	T	LCEDLPGTEDFVGHQ	HUMAN	PhosphoELM	GRK	AGC
P25098	ARBK1	P07550	396	S	GHQGTVPSDNIDSQG	HUMAN	PhosphoELM	GRK	AGC
P25098	ARBK1	P07550	401	S	VPSDNIDSQGRNCST	HUMAN	PhosphoELM	GRK	AGC
P25098	ARBK1	P07550	407	S	DSQGRNCSTNDSLL*	HUMAN	PhosphoELM	GRK	AGC
P25098	ARBK1	P09619	1104	S	PRAEAEDSFL*****	HUMAN	PhosphoELM	GRK	AGC
P25098	ARBK1	P15311	567	T	QGRDKYKTLRQIRQG	HUMAN	PhosphoELM	GRK	AGC
P25098	ARBK1	P37840	129	S	NEAYEMPSEEGYQDY	HUMAN	PhosphoELM	GRK	AGC
P25098	ARBK1	P21462	339	T	SDTATNSTLPSAEVA	HUMAN	PhosphoELM	GRK	AGC
P25098	ARBK1	P32245	329	S	LGGLCDLSSRY****	HUMAN	PhosphoELM	GRK	AGC
P25098	ARBK1	P32245	330	S	GGLCDLSSRY*****	HUMAN	PhosphoELM	GRK	AGC
P25098	ARBK1	P41143	363	S	RVTACTPSDGPGGGA	HUMAN	PhosphoELM	GRK	AGC
P25098	ARBK1	P35367	398	S	WKRLRSHSRQYVSGL	HUMAN	PhosphoELM	GRK	AGC
P25098	ADRBK1	P21462	328	S	ERALTEDSTQTSDTA	HOMO SAPIENS	GPS	GRK	AGC
P25098	ADRBK1	P21462	334	T	DSTQTSDTATNSTLP	HOMO SAPIENS	GPS	GRK	AGC
P25098	ADRBK1	Q16143	118	S	LMEPEGESYEDPPQE	HOMO SAPIENS	GPS	GRK	AGC
P25098	ADRBK1	Q13509	420	S	SNMNDLVSEYQQYQD	HOMO SAPIENS	GPS	GRK	AGC
P25098	ADRBK1	P41143	358	T	ATARERVTACTPSDG	HOMO SAPIENS	GPS	GRK	AGC
P25098	ADRBK1	P21462	331	T	LTEDSTQTSDTATNS	HOMO SAPIENS	GPS	GRK	AGC
P25098	ADRBK1	O76070	124	S	EVAEEAQSGGD****	HOMO SAPIENS	GPS	GRK	AGC
P25098	ADRBK1	P05387	102	S	KDEKKEESEESDDDM	HOMO SAPIENS	GPS	GRK	AGC
P25098	ADRBK1	P41143	361	T	RERVTACTPSDGPGG	HOMO SAPIENS	GPS	GRK	AGC
P25098	ADRBK1	P18545	62	T	PGMEGLGTDITVICP	HOMO SAPIENS	GPS	GRK	AGC
P25098	ADRBK1	O14708	336	S	QEAPERASSVYTRST	HOMO SAPIENS	GPS	GRK	AGC
P25098	ADRBK1	O14708	342	S	ASSVYTRSTGEQEIS	HOMO SAPIENS	GPS	GRK	AGC
P25098	ADRBK1	O14708	337	S	EAPERASSVYTRSTG	HOMO SAPIENS	GPS	GRK	AGC
P25098	ADRBK1	P05387	105	S	KKEESEESDDDMGFG	HOMO SAPIENS	GPS	GRK	AGC
P25098	ADRBK1	Q13509	409	T	GMDEMEFTEAESNMN	HOMO SAPIENS	GPS	GRK	AGC
P25098	ADRBK1	P21462	339	T	SDTATNSTLPSAEVE	HOMO SAPIENS	GPS	GRK	AGC
P25098	ADRBK1	P21462	332	S	TEDSTQTSDTATNST	HOMO SAPIENS	GPS	GRK	AGC
P25098	ADRBK1	P21462	338	S	TSDTATNSTLPSAEV	HOMO SAPIENS	GPS	GRK	AGC
P25098	ADRBK1	P21462	336	T	TQTSDTATNSTLPSA	HOMO SAPIENS	GPS	GRK	AGC
P25098	ADRBK1	Q13509	444	S	YEDDEEESEAQGPK*	HOMO SAPIENS	GPS	GRK	AGC
P25098	ADRBK1	O14708	349	S	STGEQEISVGL****	HOMO SAPIENS	GPS	GRK	AGC
P25098	ADRBK1	P21462	329	T	RALTEDSTQTSDTAT	HOMO SAPIENS	GPS	GRK	AGC
Q99MK8	GRK2	P35569	612	S	DDGYMPMSPGVAPVP	MOUSE	PSP	GRK	AGC
Q99MK8	GRK2	P33534	357	T	MRMERQSTNRVRNTV	MOUSE	PSP	GRK	AGC
Q99MK8	GRK2	P42866	376	T	NTREHPSTANTVDRT	MOUSE	PSP	GRK	AGC
Q99MK8	GRK2	P35569	635	S	YMPMSPKSVSAPQQI	MOUSE	PSP	GRK	AGC
Q99MK8	GRK2	P33534	356	S	KMRMERQSTNRVRNT	MOUSE	PSP	GRK	AGC
Q99MK8	GRK2	P18762	355	S	KTYGNGYSSNSNGRT	MOUSE	PSP	GRK	AGC
Q99MK8	GRK2	P18762	356	S	TYGNGYSSNSNGRTD	MOUSE	PSP	GRK	AGC
Q99MK8	GRK2	O54943	545	S	SVAEMQSSPPAQVKA	MOUSE	PSP	GRK	AGC
Q99MK8	GRK2	P42866	370	T	SARIRQNTREHPSTA	MOUSE	PSP	GRK	AGC
Q99MK8	GRK2	P42866	375	S	QNTREHPSTANTVDR	MOUSE	PSP	GRK	AGC
Q99MK8	GRK2	P42866	379	T	EHPSTANTVDRTNHQ	MOUSE	PSP	GRK	AGC
Q99MK8	ARBK1	P09174	62	T	PGMEGLGTDITVICP	MOUSE	PhosphoELM	GRK	AGC
Q99MK8	ADRBK1	P32300	361	T	RERVTACTPSDGPGG	MUS MUSCULUS	GPS	GRK	AGC
P35626	GRK3	P41146	346	S	LRRDVQVSDRVRSIA	HUMAN	PSP	GRK	AGC
P35626	GRK3	P33534	369	S	NTVQDPASMRDVGGM	HUMAN	PSP	GRK	AGC
P35626	GRK3	P30680	353	T	DKSRLNETTETQRTL	HUMAN	PSP	GRK	AGC
P35626	GRK3	P30874	341	S	GTDDGERSDSKQDKS	HUMAN	PSP	GRK	AGC
P35626	GRK3	P42866	376	T	NTREHPSTANTVDRT	HUMAN	PSP	GRK	AGC
P35626	GRK3	P41146	351	S	QVSDRVRSIAKDVAL	HUMAN	PSP	GRK	AGC
P35626	GRK3	P41143	361	T	RERVTACTPSDGPGG	HUMAN	PSP	GRK	AGC
P35626	GRK3	P70658	354	S	VSTESESSSFHSS**	HUMAN	PSP	GRK	AGC
P35626	GRK3	P30680	359	T	ETTETQRTLLNGDLQ	HUMAN	PSP	GRK	AGC
P35626	GRK3	P21731-2	357	S	RLPGSSDSRASASRA	HUMAN	PSP	GRK	AGC
P35626	GRK3	P41143	363	S	RVTACTPSDGPGGGA	HUMAN	PSP	GRK	AGC
P35626	GRK3	P07550	355	S	KAYGNGYSSNGNTGE	HUMAN	PSP	GRK	AGC
P35626	GRK3	P21731-2	239	S	AQQRPRDSEVEMMAQ	HUMAN	PSP	GRK	AGC
P35626	GRK3	P41146	363	S	VALACKTSETVPRPA	HUMAN	PSP	GRK	AGC
P35626	GRK3	P30680	356	T	RLNETTETQRTLLNG	HUMAN	PSP	GRK	AGC
P35626	GRK3	P30680	354	T	KSRLNETTETQRTLL	HUMAN	PSP	GRK	AGC
P35626	GRK3	P42866	370	T	SARIRQNTREHPSTA	HUMAN	PSP	GRK	AGC
P35626	GRK3	P42866	375	S	QNTREHPSTANTVDR	HUMAN	PSP	GRK	AGC
P35626	GRK3	P07550	356	S	AYGNGYSSNGNTGEQ	HUMAN	PSP	GRK	AGC
P35626	GRK3	P30874	343	S	DDGERSDSKQDKSRL	HUMAN	PSP	GRK	AGC
P35626	GRK3	P51681	349	S	STGEQEISVGL****	HUMAN	PSP	GRK	AGC
P35626	GRK3	P70658	353	S	SVSTESESSSFHSS*	HUMAN	PSP	GRK	AGC
P35626	GRK3	P41146	362	T	DVALACKTSETVPRP	HUMAN	PSP	GRK	AGC
P35626	GRK3	P42866	379	T	EHPSTANTVDRTNHQ	HUMAN	PSP	GRK	AGC
P35626	ARBK2	P51681	336	S	QEAPERASSVYTRST	HUMAN	PhosphoELM	GRK	AGC
P35626	ARBK2	P51681	337	S	EAPERASSVYTRSTG	HUMAN	PhosphoELM	GRK	AGC
P35626	ARBK2	P51681	342	S	ASSVYTRSTGEQEIS	HUMAN	PhosphoELM	GRK	AGC
Q3UYH7	GRK3	P42866	376	T	NTREHPSTANTVDRT	MOUSE	PSP	GRK	AGC
Q3UYH7	GRK3	P42866	370	T	SARIRQNTREHPSTA	MOUSE	PSP	GRK	AGC
Q3UYH7	GRK3	P42866	375	S	QNTREHPSTANTVDR	MOUSE	PSP	GRK	AGC
Q3UYH7	GRK3	P42866	379	T	EHPSTANTVDRTNHQ	MOUSE	PSP	GRK	AGC
Q3UYH7	ARBK2	P33534	369	S	NTVQDPASMRDVGGM	MOUSE	PhosphoELM	GRK	AGC
Q3UYH7	ADRBK2	P33534	357	T	MRMERQSTNRVRNTV	MUS MUSCULUS	GPS	GRK	AGC
Q3UYH7	ADRBK2	P33534	356	S	KMRMERQSTNRVRNT	MUS MUSCULUS	GPS	GRK	AGC
Q9M3G7	ATM	O04848	139	S	KGDIGSASQEF****	ARATH	Uniprot	PIKK	Atypical
Q9M3G7	ATM	Q9S9K7	139	S	KGDIGSASQEF****	ARATH	Uniprot	PIKK	Atypical
Q13315	ATM	Q8IW19	116	S	MQCTLRNSQVLDEDN	HUMAN	Uniprot	PIKK	Atypical
Q13315	ATM	P15336	490	S	QSTEPALSQIVMAPS	HUMAN	Uniprot	PIKK	Atypical
Q13315	ATM	P15336	498	S	QIVMAPSSQSQPSGS	HUMAN	Uniprot	PIKK	Atypical
[truncated: 39,424 more rows]
